# Supplementary material for: Longitudinal Proteomic Analysis of Plasma across Healthy Pregnancies Reveals Indicators of Gestational Age
Source: Int J Mol Sci. 2022 Jun 25;23(13):7076. doi: 10.3390/ijms23137076 (PMC9266720; doi:10.3390/ijms23137076)
Supplement: Supplementary file 1 [file ijms-23-07076-s001.zip]

Archive with 3 entries (3 files):
- ijms-1724493-supplementary-english.pdf
- Supplemental Material 2 Table S5_Yohannes et al 220427.xls
- Supplementary Material 3 Table S6 Yohannes et al 220427.xlsx
