# Supplementary material for: Longitudinal Proteomic Analysis of Plasma across Healthy Pregnancies Reveals Indicators of Gestational Age
Source: Int J Mol Sci. 2022 Jun 25;23(13):7076. doi: 10.3390/ijms23137076 (PMC9266720; doi:10.3390/ijms23137076)
Supplement: Supplementary file 1 [file ijms-23-07076-s001.zip › Supplemental Material 2 Table S5_Yohannes et al 220427.xls]

## Sheet: Sheet1
Table S5. Database Search Results for differentially expressed proteins. The peak lists from raw data file were extracted using Proteome Discoverer 1.4 spectrum selector algorithm once the raw data files were imported. The resulting mass lists were then used to interrogated sequences present in an indexed human protein sequence database that was created from UniProtKB/Swiss-Prot.fasta sequences (…
Accession	Description	ΣCoverage	Σ# Proteins	Σ# Unique Peptides	Σ# Peptides	Σ# PSMs	Score A3	Coverage A3	# Peptides A3	# PSM A3_1_O	Score B3	Coverage B3	# Peptides B3	# PSM B3_3_Y	Score C3	Coverage C3	# Peptides C3	# PSM C3_9_O	Score D3	Coverage D3	# Peptides D3	# PSM D3_2_R	Score E3	Coverage E3	# Peptides E3	# PSM E3_7_O	Score F3	Coverage F3	# Peptides F3	# PSM F3_9_Y	Score G3	Coverage G3	# Peptides G3	# PSM G3_12_O	Score H3	Coverage H3	# Peptides H3	# PSM H3_4_Y	Score I3	Coverage I3	# Peptides I3	# PSM I3_6_O	Score J3	Coverage J3	# Peptides J3	# PSM J3_2_O	Score K3	Coverage K3	# Peptides K3
	Sequence	# PSMs	# Proteins	# Protein Groups	Protein Group Accessions	Modifications	MH+ [Da]	q-Value	PEP	A3	G3	M3	S3	Y3	AE3	XCorr A3	XCorr G3	XCorr M3	XCorr S3	XCorr Y3	XCorr AE3	B3	H3	N3	T3	Z3	AF3	XCorr B3	XCorr H3	XCorr N3	XCorr T3	XCorr Z3	XCorr AF3	C3	I3	O3	U3	AA3	AG3	XCorr C3	XCorr I3	XCorr O3	XCorr U3	XCorr AA3	XCorr AG3	D3	J3	P3	V3
	GQSISVTSIRPCAAETQ	66	1	1	P10643	C12(Carbamidomethyl)	1804.89	0	1.755e-07	High	High	High	High	High	High	5.33863	4.50521	4.99569	4.65167	2.96061	3.67535	High	High	High	High	High	High	4.79142	4.23662	4.45632	3.77172	4.73273	4.01619	High	High	High	High	High	High	4.32802	4.21009	3.84979	3.75566	4.51278	3.91624	High	High	High	High
	LLEPHCFPLSLVPTEFCPSPPALK	206	1	1	P10643	C6(Carbamidomethyl); C17(Carbamidomethyl)	2749.41	0	7.27e-09	High	High	High	High	High	High	4.89079	4.77532	4.60668	4.39498	4.10128	4.34943	High	High	High	High	High	High	4.2655	4.48506	4.4821	5.38214	4.42601	3.59379	High	High	High	High	High	High	4.9305	4.48731	5.57771	4.22815	4.71608	3.86829	High	High	High	High
	LIDQYGTHYLQSGSLGGEYR	109	1	1	P10643		2257.09	0	1.717e-07	High	High	High	High	High	High	4.5968	4.4493	4.86648	5.05667	5.03899	4.16216	High	High	High	High	High	High	4.29657	4.81446	4.72148	4.52646	4.24409	4.37419	High	High	High	High	High	High	5.09965	5.52702	3.64665	3.81558	4.64792	4.81019	High	High	High	High
	SVAVYGQYGGQPCVGNAFETQSCEPTR	70	1	1	P10643	C13(Carbamidomethyl); C23(Carbamidomethyl)	2962.31	0	4.351e-09	High	High	High	High	High	High	4.46388	4.52283	4.32384	4.25571	3.74622	4.01236	High	High	High	High	High	High	3.9899	4.99318	4.43556	4.35051	4.84351	4.00245	High	High	High	High	High	High	4.58358	4.64211	4.79541	4.51776	4.46321	4.69952	High	High	High	High
	RPSCDIDKPPPNIELTGNGYNELTGQFR	97	1	1	P10643	C4(Carbamidomethyl)	3188.54	0	1.536e-06	High	High	High	High	High	High	4.22844	4.8927	4.29394	4.20741	4.10604	4.77562	High	High	High	High	High	High	5.0388	4.28123	5.10059	4.82013	4.36555	4.27165	High	High	High	High	High	High	4.37509	4.36746	3.33531	3.19604	4.71807	3.97713	High	High	High	High
	SLVCNGDSDCDEDSADEDRCEDSER	76	1	1	P10643	C4(Carbamidomethyl); C10(Carbamidomethyl); C20(Carbamidomethyl)	2935.05	0	1.159e-07	High	High	High	High	High	High	4.21887	4.76887	3.72355	4.60673	3.689	3.87532	High	High	High	High	High	High	4.15027	4.26383	5.26722	5.12982	3.9175	4.0402	High	High	High	High	High	High	5.36423	4.39831	3.60979	3.78916	3.83602	5.84631	High	High	High	High
	ELSHLPSLYDYSAYR	90	1	1	P10643		1813.87	0	2.655e-09	High	High	High	High	High	High	4.19568	4.49156	4.14113	4.07751	4.38071	4.18959	High	High	High	High	High	High	4.53938	4.30364	4.58655	4.15457	4.46003	4.00297	High	High	High	High	High	High	4.63587	4.11086	3.65946	4.76463	4.26054	4.28863	High	High	High	High
	YSAWAESVTNLPQVIK	156	1	1	P10643		1805.94	0	1.649e-05	High	High	High	High	High	High	4.13079	3.58789	3.34839	3.85973	4.12243	3.63706	High	High	High	High	High	High	3.42381	2.52225	3.74992	4.14249	3.71692	3.41254	High	High	High	High	High	High	3.81003	3.55888	2.83304	3.27765	3.6444	2.71745	High	High	High	High
	LSGNVLSYTFQVK	66	1	1	P10643		1455.78	0	4.772e-06	High	High	High	High	High	High	3.83831	4.10597	3.27122	4.21786	3.42996	3.57424	High	High	High	High	High	High	3.47681	4.24026	3.52388	4.30332	4.19534	3.73278	High	High	High	High	High	High	3.87263	4.37051	4.10516	3.41812	4.16143	3.46053	High	High	High	High
	LKQNDFNSVEEK	104	1	1	P10643		1450.72	0	0.0001483	High	High	High	High	High	High	3.80288	4.39477	4.15143	3.94733	3.3684	4.11456	High	High	High	High	High	High	4.58555	4.08904	4.46026	4.03084	3.99346	4.52876	High	High	High	High	High	High	4.14446	4.63581	3.81102	2.69096	3.52524	3.76943	High	High	High	High
	SCVGETTESTQCEDEELEHLR	66	1	1	P10643	C2(Carbamidomethyl); C12(Carbamidomethyl)	2509.05	0	3.407e-08	High	High	High	High	High	High	3.76862	4.32585	4.72086	3.12329	4.10581	3.42405	High	High	High	High	High	High	4.77669	3.37501	3.71874	3.25275	3.99659	3.04859	High	High	High	High	High	High	4.47911	4.55714	3.44573	3.0699	3.39234	3.80721	High	High	High	High
	AASGTQNNVLR	52	1	1	P10643		1130.59	0	0.0001686	High	High	High	High		High	3.6263	3.23432	3.14473	3.04078		3.2133		High	High	High	High	High		3.34429	2.94	2.97492	3.58739	3.39889	High	High	High		High	High	2.98219	3.5	3.18421		3.39444	3.10664		High	High	High
	MPYECGPSLDVCAQDER	65	1	1	P10643	C5(Carbamidomethyl); C12(Carbamidomethyl)	2026.83	0	8.567e-09	High	High	High	High	High	High	3.59685	4.67171	3.55222	3.6415	3.7183	3.93316	High	High	High	High	High	High	4.34035	3.27679	3.59634	3.40655	3.97088	3.28918	High	High	High	High	High	High	4.24549	4.53624	4.18921	4.13492	3.95937	2.96858	High	High	High	High
	DSCTLPASAEK	73	1	1	P10643	C3(Carbamidomethyl)	1178.53	0	8.472e-05	High	High	High	High	High	High	3.42541	2.79241	2.76411	2.91107	2.53256	2.8887	High	High	High	High	High	High	2.99417	3.13621	2.97905	2.54218	3.169	3.05751	High	High	High	High	High	High	3.39716	3.19992	2.76757	1.12287	2.78091	3.06731	High	High	High	High
	SYTSHTNEIHK	44	1	1	P10643		1316.62	0	5.327e-05	High	High	High	High		High	3.19425	3.29359	2.75456	3.54951		3.0315		High	High	High	High	High		2.8265	3.50774	2.54387	3.1563	2.67852	High	High	High			High	3.19309	3.42545	3.2065			3.13229		High	High	High
	ACGACPLWGK	66	1	1	P10643	C2(Carbamidomethyl); C5(Carbamidomethyl)	1119.51	0	6.448e-05	High	High	High	High	High	High	3.17422	3.73624	2.87555	3.60095	3.08705	3.03808	High	High	High	High	High	High	2.95566	3.28224	3.55277	3.06089	3.27805	3.31801	High	High	High	High	High	High	3.20282	3.4912	3.0449	3.29548	3.26045	2.57808	High	High	High	High
	NVVYTCNEGYSLIGNPVAR	131	1	1	P10643	C6(Carbamidomethyl)	2126.03	0	1.679e-09	High	High	High	High	High	High	3.13394	3.65497	3.82209	3.86	3.78907	3.96868	High	High	High	High	High	High	3.8135	3.03284	3.47757	3.59231	3.41001	3.31617	High	High	High	High	High	High	4.10324	3.53718	3.78121	3.32734	3.28018	3.5641	High	High	High	High
	SSGWHFVVK	56	1	1	P10643		1046.54	0	0.0002616	High	High	High	High	High	High	2.88559	3.00477	2.90534	3.15577	2.42515	2.89287		High	High	High	High	High		2.94656	3.05203	2.84443	2.87993	2.96351	High	High	High		High	High	2.9928	3.13424	2.90079		3.24964	3.25216		High	High	High
	IACVLPVLMDGIQSHPQKPFYTVGEK	196	1	1	P10643	C3(Carbamidomethyl)	2927.51	0	0.0001436	High	High	High	High	High	High	2.85102	3.06693	2.80499	2.60986	2.64761	3.48746	High	High	High	High	High	High	2.93905	3.10012	3.04054	3.00418	3.25452	3.99272	High	High	High	High	High	High	3.53607	3.21299	2.65745	2.29462	3.14139	2.36084	High	High	High	High
	CFSGQCISK	78	1	1	P10643	C1(Carbamidomethyl); C6(Carbamidomethyl)	1086.47	0	0.0005774	High	High	High	High		High	2.76371	2.55957	2.66031	2.52372		2.18465		High	High	High	High	High		2.35072	2.76037	2.79134	2.4976	2.29762	High	High	High		High	High	2.5518	2.48325	2.63419		2.35914	2.59312		High	High	High
	VLFYVDSEK	77	1	1	P10643		1099.57	0	0.0002567	High	High	High	High	High	High	2.67815	2.34019	2.08926	2.85443	2.61947	2.2457	High	High	High	High	High	High	2.81984	2.53241	2.49112	2.22128	2.76836	2.43984	High	High	High	High	High	High	2.73216	2.45461	2.61772	2.05658	2.6958	2.337	High	High	High	High
	SRECNNPPPSGGGR	50	1	1	P10643	C4(Carbamidomethyl)	1484.67	0	8.073e-06	High	High	High	High		High	2.59786	2.42707	1.4933	3.18866		2.1001		High	High		High	High		1.85791	2.67539		2.77874	3.93664	High	High	High				2.63771	3.60395	2.22083					High	High	High
	WLVGEMHCQK	125	1	1	P10643	C8(Carbamidomethyl)	1287.59	0	0.0001662	High	High	High	High	High	High	2.57381	2.901	2.7165	2.46052	2.57971	2.66895	High	High	High	High	High	High	2.47218	2.14237	2.42468	2.59219	2.59965	2.84346	High	High	High	High	High	High	2.86853	2.75213	2.35632	2.52141	2.62498	2.21221	High	High	High	High
	EQTMSECEAGALR	75	1	1	P10643	C7(Carbamidomethyl)	1481.64	0	7.664e-07	High	High	High	High	High	High	2.56731	3.18505	2.8427	3.34277	3.03901	3.53496	High	High	High	High	High	High	3.19759	3.27407	2.93083	3.14107	3.03815	2.82718	High	High	High	High	High	High	2.86138	3.1325	3.49572	3.33805	3.02226	3.11335	High	High	High	High
	QNDFNSVEEK	63	1	1	P10643		1209.54	0	0.0003187	High	High	High	High	High	High	2.46277	2.70805	2.38323	2.42052	2.00229	2.24486	High	High	High	High	High	High	2.00843	2.50798	2.13828	2.56081	2.47244	2.4979	High	High	High		High	High	2.44325	2.32887	2.40939		2.2778	2.13379	High	High	High	High
	DGFVQDEGTMFPVGK	59	1	1	P10643		1626.75	0	1.034e-06	High	High	High	High	High	High	2.33381	2.94647	1.77101	2.94849	2.46838	2.0329	High	High	High	High	High	High	2.68358	2.38097	2.41803	2.46401	2.69665	2.36639		High	High	High	High			3.01123	2.15919	2.31563	2.0185		High	High
	ECNNPPPSGGGR	40	1	1	P10643	C2(Carbamidomethyl)	1241.53	0	0.0001477	High	High	High	High		High	1.90913	2.21389	1.28238	2.08392		1.32839		High	High	High	High	High		2.29486	1.49976	1.66287	1.59394	1.92431	High	High	High				1.86575	1.97664	1.55521					High		High
	GGGAGFISGLSYLELDNPAGNK	88	1	1	P10643		2137.06	0	4.918e-07		High	High	High	High	High		4.00332	5.22376	4.87551	4.7832	5.9218	High	High			High	High	5.00565	4.1535			4.79559	5.07509	High	High	High	High			5.75367	5.93765	4.7637	4.33698			High	High		High
	VTVSCSGGMSLEGPSAFLCGSSLK	80	1	1	P10643	C5(Carbamidomethyl); C19(Carbamidomethyl)	2431.13	0	2.318e-06		High	High	High	High	High		3.55113	5.22526	2.80767	4.53584	4.4575	High	High	High	High	High	High	4.60512	3.66733	3.48479	4.31325	2.86022	4.29228	High	High	High	High	High		4.79646	3.74023	2.05247	3.38585	3.99576		High			High
	GGGAGFISGLSYLELDNPAGNKR	44	1	1	P10643		2293.16	0	8.113e-05		High	High	High	High	High		4.09015	3.13556	3.64514	3.54571	3.5866	High	High			High		4.22204	3.36261			3.38077		High	High	High	High			3.50804	3.8204	3.23921	2.81747			High	High		High
	MHVLHCQGR	18	1	1	P10643	C6(Carbamidomethyl)	1137.54	0	3.152e-05			High	High					2.283	2.84062							High	High					2.76082	2.51394	High	High	High			High	3.15368	2.39139	2.91168			2.29541
	SLVCNGDSDCDEDSADEDR	4	1	1	P10643	C4(Carbamidomethyl); C10(Carbamidomethyl)	2158.78	0	9.421e-07					High						2.93063
	GCPTEEGCGER	29	1	1	P10643	C2(Carbamidomethyl); C8(Carbamidomethyl)	1251.47	0	0.0001412		High	High	High	High	High		2.79774	2.47473	2.77536	1.52837	2.38639			High	High	High	High			2.83694	2.12715	2.20141	2.41839		High			High	High		2.34892			2.00419	1.9893
	CRGQSISVTSIRPCAAETQ	13	1	1	P10643	C1(Carbamidomethyl); C14(Carbamidomethyl)	2121.02	0	0.0002089				High	High	High				2.43386	3.06343	3.12173					High						4.22774				High						3.4625
	QKLTPLYELVK	8	1	1	P10643		1331.79	0	0.0003021						High						2.54467					High						2.94032				High						3.1087
	VFSGDGKDFYR	4	1	1	P10643		1290.61	5.535e-05	0.0002601				High						3.08035
	RYSAWAESVTNLPQVIK	16	1	1	P10643		1962.04	7.411e-05	0.001246			High		High				1.84058		2.25435		High				High		2.99447				1.29458				High	High					1.69245	2.65296			High
	ILPLTVCK	52	1	1	P10643	C7(Carbamidomethyl)	943.564	0.0001231	0.0009757	High	High	High	High	High	High	1.78386	1.81569	2.37397	1.96522	1.69644	1.99874	High	High	High	High	High	High	1.73409	2.05026	1.87732	1.57979	1.55563	1.82809	High	High	High	High	High	High	1.87141	1.75668	1.34233	1.55404	1.92293	1.64116	High	High	High	High
	KVFSGDGKDFYR	7	1	1	P10643		1418.7	0.0001979	0.0009866				High		High				2.14836		2.4873					High						2.65531					High						1.32204
	SFGGQCR	46	1	1	P10643	C6(Carbamidomethyl)	811.351	0.0003247	0.00255	High	High	High	High		High	1.84519	1.58047	1.45853	1.63421		1.78983		High	High	High	High	High		1.773	1.94755	1.91278	1.92596	1.96866	High	High	High		High	High	1.87215	2.09766	1.65509		1.67687	1.50841		High	High	High
	QNDFNSVEEKK	3	1	1	P10643		1337.63	0.0004304	0.004332		High						1.71568
	EVPCASVK	48	1	1	P10643	C4(Carbamidomethyl)	889.445	0.0004701	0.006254	High	High	High	High		High	1.86492	1.93115	1.98932	1.89967		2.1255		High	High	High	High	High		1.51359	1.99051	2.13421	1.78582	2.29536	High	High	High		High	High	2.07226	1.60734	1.66915		1.71435	1.64985		High	High	High
	LTPLYELVK	1	1	1	P10643		1075.64	0.0008116	0.00661
	ELENALK	30	1	1	P10643		816.446	0.0008186	0.01123	High	High			High	High	1.95234	1.90712			1.60761	2.19931	High	High		High			1.30337	1.74947		1.89965			High	High	High		High	High	2.04565	1.79593	2.12409		2.00444	1.88086	High	High	High	High
	ENPLTQAVPK	2	1	1	P10643		1096.6	0.0009658	0.01375																												High						1.55473
	WSPEMK	26	1	1	P10643		777.36	0.001819	0.02861		High	High	High		High		1.60222	1.6027	1.90901		1.99765		High	High	High	High	High		1.46228	1.72944	2.08854	1.91029	1.92993			High		High	High			1.78197		1.96708	2.00982
	RILPLTVCK	4	1	1	P10643	C8(Carbamidomethyl)	1099.66	0.001962	0.03405				High						2.08722																High						1.9501
P01009	Alpha-1-antitrypsin OS=Homo sapiens GN=SERPINA1 PE=1 SV=3 - [A1AT_HUMAN]	64.35	1	34	34	1924	88.0426	44.98	15	32	255.834	54.31	20	87	138.731	59.09	20	47	232.599	50.48	20	82	259.689	61.48	22	89		0			286.698	63.4	25	93	224.701	61.48	22	81	151.172	55.98	20	54	338.486	59.57	27	106	67.1776	35.65	11
	Sequence	# PSMs	# Proteins	# Protein Groups	Protein Group Accessions	Modifications	MH+ [Da]	q-Value	PEP	A3	G3	M3	S3	Y3	AE3	XCorr A3	XCorr G3	XCorr M3	XCorr S3	XCorr Y3	XCorr AE3	B3	H3	N3	T3	Z3	AF3	XCorr B3	XCorr H3	XCorr N3	XCorr T3	XCorr Z3	XCorr AF3	C3	I3	O3	U3	AA3	AG3	XCorr C3	XCorr I3	XCorr O3	XCorr U3	XCorr AA3	XCorr AG3	D3	J3	P3	V3
	TLNQPDSQLQLTTGNGLFLSEGLK	124	1	1	P01009		2574.34	0	2.33e-09	High	High	High	High	High	High	5.32817	4.70774	4.8294	5.79884	4.26011	5.08072	High	High	High	High	High	High	5.75582	5.29605	4.29905	4.99303	5.44896	5.01809	High	High	High	High			4.59643	5.45415	5.89054	3.87561			High	High
	VFSNGADLSGVTEEAPLK	90	1	1	P01009		1833.92	0	6.387e-08	High	High	High	High	High	High	4.58334	4.50362	3.55951	4.6969	4.34397	3.94971	High	High	High	High	High	High	5.71687	4.8474	3.70654	4.64975	4.38535	4.58612	High	High	High	High	High	High	5.36335	5.12063	4.24835	3.64346	3.87975	3.33761	High	High
	FNKPFVFLMIEQNTK	74	1	1	P01009		1855.98	0	1.894e-07	High	High	High	High	High	High	4.54947	5.3094	4.69941	5.42404	4.60526	5.5809	High	High	High	High	High	High	4.83543	4.03591	5.33036	5.12919	4.66955	5.04603	High	High	High	High			5.40585	5.24884	5.49371	5.24057			High	High
	SVLGQLGITK	74	1	1	P01009		1015.61	0	7.494e-05	High	High	High	High	High	High	3.48524	3.55603	3.40962	3.64129	3.42669	3.77568	High	High	High	High	High	High	3.60633	3.69684	3.37386	3.37303	4.04416	3.80414	High	High	High	High	High	High	3.58346	3.36932	3.71864	2.99437	3.46591	3.16079	High	High	High
	LQHLENELTHDIITK	142	1	1	P01009		1803.96	0	4.728e-07	High	High	High	High	High	High	3.2971	5.04109	4.33376	4.75376	4.59666	5.33432	High	High	High	High	High	High	6.37652	4.72413	4.98253	5.12313	5.47405	4.7923	High	High	High	High	High	High	4.93841	4.83957	4.69741	3.78368	3.72106	4.34009	High	High	High
	ITPNLAEFAFSLYR	121	1	1	P01009		1641.86	0	3.108e-08	High	High	High	High	High	High	3.2116	3.86755	2.3929	3.94279	3.02684	3.96458	High	High	High	High	High	High	3.76919	3.36639	4.52722	4.06671	3.70338	3.46129	High	High	High	High	High	High	3.13461	2.56673	4.18546	2.16228	2.08896	2.2242	High	High
	LSITGTYDLK	50	1	1	P01009		1110.6	0	0.0002899	High	High	High	High	High	High	2.80916	3.10467	2.62648	2.64309	2.62543	2.98308	High	High	High	High	High	High	3.2491	2.8116	3.02459	3.22494	3.12624	2.73422	High	High	High			High	3.23064	3.15996	3.20526			2.66098	High	High
	LGMFNIQHCK	114	1	1	P01009	C9(Carbamidomethyl)	1247.6	0	0.0002164	High	High	High	High	High	High	2.67374	3.2159	2.86009	3.02554	2.42298	2.58721	High	High	High	High	High	High	2.70343	2.98116	2.66298	2.71614	2.72214	2.25261	High	High	High	High	High	High	3.04786	2.83051	3.12892	2.5666	2.41172	2.60109	High	High
	DTEEEDFHVDQVTTVK	66	1	1	P01009		1891.85	0	2.564e-06	High	High				High	2.58451	3.59662				3.03794	High	High	High	High	High	High	3.45469	3.88713	3.02903	2.83068	3.72447	2.66587	High		High	High		High	2.93206		3.49398	2.14166		3.08092
	AVLTIDEK	64	1	1	P01009		888.503	0	0.0009314	High	High	High	High	High	High	1.73553	2.65658	2.17719	2.67238	2.67167	2.66765	High	High	High	High	High	High	2.24069	2.48676	2.32482	2.96329	2.2233	2.62292	High	High	High			High	2.25862	2.43816	2.13265			2.28584	High	High
	TDTSHHDQDHPTFNK	80	1	1	P01009		1779.77	0	8.971e-07	High	High	High	High		High	1.63893	3.45819	2.77084	4.17447		3.65027		High	High	High	High	High		4.547	3.94134	3.94583	3.33135	3.31499	High	High	High				1.49825	4.66691	3.82911					High
	LYHSEAFTVNFGDTEEAKK	120	1	1	P01009		2186.04	0	2.048e-07		High	High	High		High		5.14556	4.04639	4.89268		5.16816	High	High	High	High	High	High	4.48647	5.38999	4.38438	4.44173	5.39752	3.90732	High	High	High			High	4.49003	4.28294	5.13658			2.58822	High	High
	LVDKFLEDVKK	39	1	1	P01009		1333.77	0	4.057e-05		High		High		High		2.87438		4.09941		2.72887	High	High	High	High	High		4.13431	2.53704	2.56236	3.25663	3.76465			High	High					2.39632	3.86163				High	High
	KLSSWVLLMK	74	1	1	P01009		1204.71	0	6.659e-05		High		High	High	High		3.83558		3.4671	3.05038	3.63501	High	High	High	High	High	High	3.64855	3.5671	3.8197	3.35902	3.64795	3.5736	High	High	High	High		High	3.60992	3.51244	3.69435	3.03143		3.31856	High	High
	GTEAAGAMFLEAIPMSIPPEVK	297	1	1	P01009		2259.14	0	7.221e-09		High	High	High	High	High		3.12083	1.18665	3.15176	1.01804	3.06004	High	High	High	High	High	High	3.50581	2.79557	2.7067	3.11769	3.83452	3.32581	High	High	High				2.29264	2.09785	3.22472				High	High
	LVDKFLEDVK	9	1	1	P01009		1205.68	0	5.679e-05				High		High				2.8651		2.8879	High				High		2.38188				2.79768				High						2.53568				High
	FNKPFVFLMIEQNTKSPLFMGK	9	1	1	P01009		2616.37	0	1.436e-05				High						3.82904							High						4.34735				High						3.78206				High	High
	KLYHSEAFTVNFGDTEEAKK	7	1	1	P01009		2314.13	0	5.342e-08																	High						5.97084				High						4.92691					High
	RLGMFNIQHCK	11	1	1	P01009	C10(Carbamidomethyl)	1403.7	0	2.979e-06				High		High				4.40331		3.83406					High						4.00631				High						4.68612					High
	LYHSEAFTVNFGDTEEAK	7	1	1	P01009		2057.94	0	1.416e-05				High						3.53829							High						4.278				High						4.08668					High
	VFSNGADLSGVTEEAPLKLSK	6	1	1	P01009		2162.13	0	2.345e-06																	High						3.28904				High						3.2496
	WERPFEVKDTEEEDFHVDQVTTVK	1	1	1	P01009		2963.4	0	1.477e-06																	High						4.00944
	LSSWVLLMK	57	1	1	P01009		1076.62	5.4e-05	0.0006469	High	High	High	High	High	High	2.83031	3.25934	2.41368	3.06232	2.40896	2.84898	High	High	High	High	High	High	2.96095	2.32456	2.63593	2.74172	2.54736	2.72784	High	High	High	High	High	High	3.10997	2.7941	2.56011	2.4069	1.99039	2.16762	High	High
	SASLHLPK	36	1	1	P01009		852.493	0.0001052	0.001	High	High		High		High	2.5743	2.66071		2.83915		2.92386		High	High	High	High	High		2.82916	2.9458	2.68597	2.90494	2.87192	High	High	High			High	2.54293	2.66973	2.27893			2.15722		High
	GKWERPFEVK	59	1	1	P01009		1275.68	0.0001891	0.002682		High	High	High	High	High		3.86247	2.31556	3.50617	1.87232	3.37805	High	High	High	High	High	High	3.24049	2.76365	3.2175	3.16192	3.70839	2.8939	High	High	High	High			2.73826	2.59097	3.56163	2.19319			High	High
	SPLFMGK	27	1	1	P01009		779.412	0.0001919	0.001861		High		High		High		2.48472		2.24233		2.17538		High		High	High			2.70335		2.19801	2.49559				High						2.50976					High
	KQINDYVEK	15	1	1	P01009		1136.59	0.0002246	0.00181		High		High				2.64343		3.06326				High			High			2.30815			2.86498				High						2.64145				High	High
	FLENEDR	20	1	1	P01009		922.424	0.0002395	0.003428		High		High	High	High		2.4403		2.24661	1.85137	2.00977	High			High	High		1.78228			2.3414	2.51055				High						2.32635					High
	VVNPTQK	30	1	1	P01009		785.451	0.0002767	0.001796		High		High		High		2.2925		2.37927		1.88919		High	High	High	High	High		2.13124	2.11561	2.17504	2.36104	2.59847	High	High	High				2.092	2.34346	2.27395					High
	QINDYVEK	51	1	1	P01009		1008.5	0.000318	0.004425	High	High	High	High	High	High	2.01174	1.97386	1.93661	1.60027	1.92655	2.01197	High	High	High	High	High	High	1.86516	1.64623	1.72165	1.6443	1.9677	1.81095	High	High	High	High		High	1.86009	1.93028	2.1775	1.36431		1.74009	High	High	High
	FLEDVKK	32	1	1	P01009		878.497	0.0003861	0.00404		High	High	High	High	High		2.62497	2.52272	2.49915	2.53352	2.18659	High		High	High	High		2.08881		2.71631	2.42953	2.66549			High						2.48943					High	High
	FLENEDRR	15	1	1	P01009		1078.53	0.0009244	0.0219	High	High		High	High	High	1.83977	2.48346		2.43638	1.83078	2.65276			High		High	High			2.32635		2.56385	2.92501	High		High			High	2.45279		2.87193			2.46105
	LGMFNIQHCKK	1	1	1	P01009	C9(Carbamidomethyl)	1375.7	0.002801	0.05284																	High						1.92363
	WERPFEVK	2	1	1	P01009		1090.57	0.005203	0.1156																	High						2.49656
	Sequence	# PSMs	# Proteins	# Protein Groups	Protein Group Accessions	Modifications	MH+ [Da]	q-Value	PEP	A3	G3	M3	S3	Y3	AE3	XCorr A3	XCorr G3	XCorr M3	XCorr S3	XCorr Y3	XCorr AE3	B3	H3	N3	T3	Z3	AF3	XCorr B3	XCorr H3	XCorr N3	XCorr T3	XCorr Z3	XCorr AF3	C3	I3	O3	U3	AA3	AG3	XCorr C3	XCorr I3	XCorr O3	XCorr U3	XCorr AA3	XCorr AG3	D3	J3	P3	V3
	QAAGSGHLLALGTPENPSWLSLHLQDQK	113	1	1	P04278		2968.53	0	1.25e-08	High	High	High	High	High	High	5.69776	5.98206	2.70281	5.06978	3.59278	4.32662	High	High	High	High	High	High	4.73157	6.19368	5.32268	5.49483	5.0655	5.4269	High	High	High	High	High	High	5.38534	5.4487	4.43382	3.05042	2.89806	2.32279	High	High	High	High
	SCDVESNPGIFLPPGTQAEFNLR	133	1	1	P04278	C2(Carbamidomethyl)	2548.21	0	4.006e-10	High	High	High	High	High	High	4.1492	4.0207	3.74166	3.60118	3.56378	3.75025	High	High	High	High	High	High	3.69422	3.97207	4.00413	3.65122	4.24446	3.42898	High	High	High	High	High	High	4.34943	3.63005	3.94585	3.34015	3.75999	3.62014	High	High	High	High
	TWDPEGVIFYGDTNPK	126	1	1	P04278		1838.86	0	8.604e-08	High	High	High	High	High	High	4.09745	4.31198	3.99875	4.72068	3.89402	3.73028	High	High	High	High	High	High	4.48286	4.2388	4.06731	4.40309	3.86382	4.01124	High	High	High	High	High	High	4.41066	4.36802	4.3651	3.84073	4.46612	4.21956	High	High	High	High
	LFLGALPGEDSSTSFCLNGLWAQGQR	110	1	1	P04278	C16(Carbamidomethyl)	2824.37	0	6.007e-09	High	High	High	High	High	High	3.99144	4.4605	5.13925	4.34841	4.50273	3.99691	High	High	High	High	High	High	4.68692	3.9757	4.18036	5.48909	3.82704	3.68055	High	High	High	High	High	High	4.97762	4.18222	3.83536	4.44233	3.43062	3.7752	High	High	High	High
	DGRPEIQLHNHWAQLTVGAGPR	166	1	1	P04278		2452.26	0	1.39e-07	High	High	High	High	High	High	3.90537	3.93406	3.87553	4.53686	4.0315	4.12933	High	High	High	High	High	High	4.72161	4.27217	4.41312	4.22167	4.1732	4.53142	High	High	High	High	High	High	4.14969	4.44657	4.12262	3.91022	4.30124	3.86347	High	High	High	High
	IALGGLLFPASNLR	104	1	1	P04278		1441.85	0	4.361e-07	High	High	High	High	High	High	3.85786	3.44909	3.4592	4.25724	3.44428	3.32221	High	High	High	High	High	High	3.85389	3.96459	3.89175	3.59559	3.85904	3.68757	High	High	High	High	High	High	4.1922	3.80716	3.68515	2.88097	3.41301	3.52101	High	High	High	High
	QAEISASAPTSLR	66	1	1	P04278		1330.7	0	3.836e-06	High	High	High	High	High	High	3.81402	3.94762	3.77961	3.70138	3.49864	3.72469	High	High	High	High	High	High	3.50392	3.87736	3.72577	3.5281	3.72623	3.82344	High	High	High	High	High	High	3.92705	3.61987	3.53969	3.56202	3.40585	3.50486	High	High	High	High
	LDVDQALNR	56	1	1	P04278		1043.55	0	7.883e-05	High	High	High	High	High	High	3.40296	3.11709	3.37803	3.20836	3.30396	3.24947	High	High	High	High	High	High	3.40599	3.61617	3.24167	2.72087	3.51412	2.9818	High	High		High			3.25234	3.19471		3.10611			High	High	High	High
	LPLVPALDGCLR	90	1	1	P04278	C10(Carbamidomethyl)	1323.74	0	2.02e-05	High	High	High	High	High	High	3.04015	2.85286	2.55327	2.6732	2.71163	3.59729	High	High	High	High	High	High	2.74531	3.25013	3.33031	3.40515	2.76982	2.62424	High	High	High	High	High	High	2.489	3.09219	3.10408	2.92037	2.32737	2.41568	High	High	High	High
	DDWFMLGLR	64	1	1	P04278		1152.55	0	0.0001117	High	High	High	High	High	High	2.63719	2.80971	2.30613	3.06775	2.47309	2.53624	High	High	High	High	High	High	2.48786	2.39534	2.41393	2.70343	2.56874	2.58158	High	High	High	High	High	High	3.10471	3.12755	2.49279	2.88919	3.04207	2.59585	High	High	High	High
	DIPQPHAEPWAFSLDLGLK	65	1	1	P04278		2134.1	0	1.743e-05	High	High	High	High	High	High	2.17972	2.75306	3.23196	2.95486	2.40764	2.729	High	High	High	High	High	High	2.28051	3.04782	2.50826	3.82612	2.77614	2.78157	High	High	High	High	High	High	2.49375	3.54301	3.28419	2.96904	1.83285	2.78629	High	High	High	High
	DSWLDKQAEISASAPTSLR	35	1	1	P04278		2075.04	0	0.0001235				High	High	High				2.71765	2.3516	3.18115			High	High	High				3.14045	3.49608	3.2657			High	High			High		2.83102	3.31451			2.86797		High	High
	MEGDSVLLEVDGEEVLR	3	1	1	P04278		1889.91	0	1.016e-05																		High						2.66046
	TSSSFEVR	88	1	1	P04278		912.442	0.0001101	0.000814	High	High	High	High	High	High	2.42688	2.46853	2.31838	2.41938	2.28068	2.53262		High	High	High	High	High		2.23695	2.51018	2.188	2.45903	2.48932	High	High	High		High	High	2.36178	2.74258	2.38509		2.2287	2.38394		High	High	High
	WHQVEVK	48	1	1	P04278		925.488	0.0001919	0.002	High	High	High	High		High	2.7528	2.53923	2.67539	2.67886		2.61232		High	High	High	High	High		2.5259	2.306	2.46913	2.76121	2.3588	High	High	High			High	2.53217	2.73098	2.57742			2.34926		High	High	High
	VVLSQGSK	6	1	1	P04278		817.477	0.0002036	0.00105		High						2.12443										High						1.99488														High
	QVSGPLTSK	36	1	1	P04278		916.508	0.000346	0.001766		High	High			High		1.79403	1.90176			1.82309		High	High	High	High	High		1.92751	1.73649	1.74904	1.78822	1.84004	High	High	High		High	High	1.88314	1.88203	1.84345		1.70925	1.87729		High	High	High
	DSWLDK	63	1	1	P04278		763.362	0.0008723	0.01324	High	High	High	High		High	2.42966	2.51675	2.45277	2.20069		2.57712	High	High	High	High	High	High	1.93821	2.39223	1.92566	2.28812	2.5654	2.16796	High	High	High	High	High	High	2.13158	1.83447	1.79046	1.84727	2.09692	2.10393	High	High	High
	RDSWLDK	2	1	1	P04278		919.462	0.00665	0.1663																High						1.84727
P0DML2	Chorionic somatomammotropin hormone 1 OS=Homo sapiens GN=CSH1 PE=1 SV=1 - [CSH1_HUMAN]	60.83	3	10	10	226	42.7483	49.77	7	13	10.7201	19.35	3	4	50.6316	49.77	7	15		0			37.6887	36.41	6	12	19.4785	22.58	4	7	60.7813	60.37	9	19	22.8005	22.58	4	8	36.4206	36.41	6	12	34.7467	36.41	6	12		0
	Sequence	# PSMs	# Proteins	# Protein Groups	Protein Group Accessions	Modifications	MH+ [Da]	q-Value	PEP	A3	G3	M3	S3	Y3	AE3	XCorr A3	XCorr G3	XCorr M3	XCorr S3	XCorr Y3	XCorr AE3	B3	H3	N3	T3	Z3	AF3	XCorr B3	XCorr H3	XCorr N3	XCorr T3	XCorr Z3	XCorr AF3	C3	I3	O3	U3	AA3	AG3	XCorr C3	XCorr I3	XCorr O3	XCorr U3	XCorr AA3	XCorr AG3	D3	J3	P3	V3
	AHQLAIDTYQEFEETYIPK	23	2	1	P0DML2		2296.11	0	1.287e-06	High	High				High	4.59424	3.95686				3.44929				High		High				3.48685		3.33848	High	High	High				3.31223	3.62144	3.01382					High
	LFDHAMLQAHR	30	2	1	P0DML2		1338.67	0	6.367e-08	High	High	High	High		High	4.50738	4.49397	3.72506	4.46324		4.39118				High	High	High				4.27928	3.94071	4.61552	High	High	High				4.87048	3.88263	4.65763					High
	DLEEGIQTLMGR	40	3	1	P0DML2		1361.67	0	1.834e-05	High	High	High	High		High	3.49315	4.0447	3.35018	3.27182		3.05541	High	High	High	High		High	3.05815	3.39736	3.42182	3.14623		3.50283	High	High	High				3.64123	3.55257	3.13112					High	High
	YSFLHDSQTSFCFSDSIPTPSNMEETQQK	11	2	1	P0DML2	C12(Carbamidomethyl)	3411.48	0	3.591e-07	High	High				High	2.9952	3.81219				3.16409													High		High				3.58521		2.72988
	NYGLLYCFR	43	3	1	P0DML2	C7(Carbamidomethyl)	1205.58	0	0.0001039	High	High	High	High		High	2.90988	3.23034	2.68513	3.31271		2.7278	High	High	High	High	High	High	2.84443	3.12506	3.21748	3.15935	3.03898	3.12376	High	High	High				3.13411	3.42131	2.81263					High	High
	SMFANNLVYDTSDSDDYHLLK	44	2	1	P0DML2		2448.1	0	1.275e-09	High	High	High	High		High	2.87858	3.2917	2.82792	3.24008		1.63484	High	High	High	High	High	High	2.41442	2.73056	2.18774	3.4289	2.83202	3.12979	High	High	High				4.56508	3.87034	2.89209					High	High
	DMDKVETFLR	4	3	1	P0DML2		1253.62	0.0001231	0.0005999		High						2.33195
	KDMDKVETFLR	5	3	1	P0DML2		1381.71	0.0001992	0.001422						High						2.52376						High						1.38861
	SNLELLR	25	3	1	P0DML2		844.487	0.0003263	0.003233	High	High				High	2.69035	2.8158				2.56139		High		High		High		2.55741		2.57243		2.71784	High	High					2.45823	2.6793						High
	FDTNSHNHDALLK	1	2	1	P0DML2		1511.72	0.0003717	0.005274		High						2.19592
	Sequence	# PSMs	# Proteins	# Protein Groups	Protein Group Accessions	Modifications	MH+ [Da]	q-Value	PEP	A3	G3	M3	S3	Y3	AE3	XCorr A3	XCorr G3	XCorr M3	XCorr S3	XCorr Y3	XCorr AE3	B3	H3	N3	T3	Z3	AF3	XCorr B3	XCorr H3	XCorr N3	XCorr T3	XCorr Z3	XCorr AF3	C3	I3	O3	U3	AA3	AG3	XCorr C3	XCorr I3	XCorr O3	XCorr U3	XCorr AA3	XCorr AG3	D3	J3	P3	V3
	KGEVLPLPEANFPSFPLPHHK	181	1	1	P04196		2354.26	0	9.154e-10	High	High	High	High	High	High	5.57624	6.53639	5.21718	6.47746	5.35264	3.56623	High	High	High	High	High	High	5.77644	6.78248	6.06393	3.10116	5.16282	5.35041	High	High	High	High	High	High	5.67602	5.85767	4.02956	5.25697	5.44301	5.971	High	High	High	High
	YKEENDDFASFR	143	1	1	P04196		1520.66	0	2.065e-07	High	High	High	High	High	High	4.39154	4.26611	4.34904	4.72771	3.81052	3.52478	High	High	High	High	High	High	3.81684	4.10599	4.10424	3.5367	4.11032	3.54958	High	High	High	High	High	High	4.02124	4.56493	4.72808	4.02244	3.87995	3.89792	High	High	High	High
	GGEGTGYFVDFSVR	59	1	1	P04196		1490.69	0	8.792e-06	High	High	High	High	High		4.05042	4.10278	3.66846	3.64289	3.62167		High	High	High		High	High	3.95912	3.54	3.30859		4.50236	3.66987	High	High	High	High	High	High	3.7423	3.83882	3.22045	3.5984	3.71745	4.02389	High	High	High	High
	DSPVLIDFFEDTER	189	1	1	P04196		1682.79	0	2.362e-07	High	High	High	High	High	High	3.96628	3.68826	3.21001	4.43903	3.75281	3.14381	High	High	High	High	High	High	4.77802	3.82878	3.41126	3.54732	3.35195	3.21738	High	High	High	High	High	High	4.42668	4.50249	4.09211	3.79391	4.18263	4.20814	High	High	High	High
	ADLFYDVEALDLESPK	168	1	1	P04196		1824.89	0	5.512e-08	High	High	High	High	High	High	3.37662	4.8458	3.59892	3.9308	3.60297	3.75	High	High	High	High	High	High	4.10362	4.00768	4.20467	4.8506	3.88641	3.6007	High	High	High	High	High	High	4.23646	4.0033	4.13035	3.63775	4.01055	3.26489	High	High	High	High
	GEVLPLPEANFPSFPLPHHK	133	1	1	P04196		2226.17	0	6.734e-08	High	High	High	High	High	High	3.30383	2.99427	3.28776	4.03844	4.46585	4.2303	High	High	High	High	High	High	3.5959	3.32854	3.96798	2.9011	4.16531	4.41573	High	High	High	High	High	High	3.90379	3.72223	3.12596	2.94073	3.9146	3.16643	High	High	High	High
	RDGYLFQLLR	49	1	1	P04196		1280.71	0	0.0001014	High		High	High	High		3.27124		3.81547	3.75779	3.57432		High		High				3.81752		3.88149				High	High		High	High	High	3.75114	3.69647		3.35644	3.64068	3.63044	High	High		High
	IADAHLDR	40	1	1	P04196		910.473	0	0.0003473	High	High	High	High			2.82587	2.86619	2.76499	3.00481				High	High			High		3.06392	3.08139			3.00586	High	High			High	High	2.89288	2.86777			2.90631	3.10196		High	High	High
	DGYLFQLLR	83	1	1	P04196		1124.61	0	0.0001647	High	High	High	High	High	High	2.81832	3.11613	2.76814	3.13699	3.13239	2.6766	High	High	High	High	High	High	3.40739	3.05611	2.37828	2.52107	2.98071	2.47823	High	High	High	High	High	High	3.13909	3.13691	2.53135	3.13785	2.90857	2.52598	High	High	High	High
	KYWNDCEPPDSR	162	1	1	P04196	C6(Carbamidomethyl)	1566.66	0	8.452e-05	High	High	High	High	High		2.35652	2.8434	2.17133	2.83998	2.89155		High	High	High		High		3.08415	2.32114	2.37768		2.89264		High	High	High	High	High	High	3.01918	2.56641	2.31874	2.87558	2.70261	2.88042	High	High	High	High
	DHSHGPPLPQGPPPLLPMSCSSCQHATFGTNGAQR	116	1	1	P04196	C20(Carbamidomethyl); C23(Carbamidomethyl)	3736.72	0	2.964e-07	High	High	High	High	High		2.29897	5.58315	4.07579	5.1767	4.3596		High	High	High		High	High	4.85973	5.35508	5.47161		4.04177	4.96068	High	High	High	High	High	High	4.88276	5.63583	4.91253	4.74781	4.63985	4.67378	High	High	High	High
	YWNDCEPPDSR	92	1	1	P04196	C5(Carbamidomethyl)	1438.57	0	3.137e-06	High	High	High	High	High		2.1918	3.14824	2.4859	2.98585	2.84609		High	High	High		High	High	3.20418	2.67182	2.98384		2.64764	2.13267	High	High		High	High	High	2.95319	2.63329		2.85617	3.00028	2.78544	High	High	High	High
	RPSEIVIGQCK	28	1	1	P04196	C10(Carbamidomethyl)	1286.69	0	0.0001688	High	High		High			2.17935	2.83238		3.11431					High		High				2.69189		3.53095				High						3.19318						High	High
	SGFPQVSMFFTHTFPK	156	1	1	P04196		1857.9	0	0.0004382	High	High	High	High	High	High	1.50463	2.38969	2.24221	3.14082	1.53223	1.27417	High	High	High	High	High	High	2.61195	1.77366	2.51751	1.44616	1.74448	1.84365	High	High	High	High	High	High	1.90474	3.11067	2.60234	1.93513	2.47938	1.75159	High	High	High	High
	HPLKPDNQPFPQSVSESCPGK	91	1	1	P04196	C18(Carbamidomethyl)	2349.13	0	2.988e-07		High	High					4.2592	4.67015				High	High	High			High	3.85447	5.24305	4.5045			4.34808	High		High	High		High	4.90088		3.81329	4.28023		4.34961	High	High	High	High
	NLVINCEVFDPQEHENINGVPPHLGHPFHWGGHER	150	1	1	P04196	C6(Carbamidomethyl)	4081.92	0	3.268e-06		High		High	High			2.27769		3.48952	3.78744		High					High	3.66697					2.57098		High	High	High	High	High		2.32387	1.71344	2.58828	3.13486	2.74811	High	High	High	High
	DHHHPHKPHEHGPPPPPDER	51	1	1	P04196		2350.1	0	1.575e-06				High	High					4.04646	2.53226																		High						2.55201			High		High
	SSTTKPPFKPHGSR	10	1	1	P04196		1526.8	0	0.000325				High						3.0521																			High						2.30105					High
	VIDFNCTTSSVSSALANTK	1	1	1	P04196	C6(Carbamidomethyl)	2014.97	0	0.0004354					High						1.71503
	ALDLINKR	58	1	1	P04196		942.572	0.0001472	0.002358	High	High	High	High	High	High	2.62579	2.79023	2.36601	2.48445	2.62768	2.31537		High	High	High	High	High		2.47794	2.61546	2.31188	2.3115	2.62303	High	High	High		High	High	2.86712	2.29704	2.24859		2.5695	2.38479		High	High	High
	ALDLINK	76	1	1	P04196		786.472	0.0002389	0.003245	High	High	High	High	High	High	2.82447	2.88939	3.18143	3.23414	2.26323	2.8613	High	High	High	High	High	High	2.62852	2.96794	2.9534	2.12749	2.67119	2.82001	High	High		High	High	High	3.08974	2.81855		1.94363	2.74765	3.03677	High	High	High	High
	DSPVLIDFFEDTERYR	2	1	1	P04196		2001.96	0.0003861	0.003894
	HPNVFGFCR	18	1	1	P04196	C8(Carbamidomethyl)	1133.53	0.0005315	0.006294				High						2.06549					High			High			1.9967			2.08166		High	High					1.90654	2.15808							High
	QIGSVYR	54	1	1	P04196		822.447	0.000912	0.012	High	High		High			1.55874	1.82457		1.76752				High	High		High	High		1.50059	1.5726		1.80232	1.71072	High	High	High		High	High	1.62712	1.69566	1.65283		1.31572	1.37667		High	High	High
	HSHESQDLR	2	1	1	P04196		1108.51	0.003269	0.06765
Q00887	Pregnancy-specific beta-1-glycoprotein 9 OS=Homo sapiens GN=PSG9 PE=2 SV=2 - [PSG9_HUMAN]	59.62	1	14	21	1016	147.489	54.23	19	53	80.1644	47.89	16	35	138.214	53.99	19	54	44.2307	35.21	11	21	118.35	48.12	17	43	39.3573	28.17	10	18	132.813	54.23	20	49	83.9821	42.49	15	33	123.3	59.39	19	46	113.796	59.39	19	45	7.50656	4.69	2
	Sequence	# PSMs	# Proteins	# Protein Groups	Protein Group Accessions	Modifications	MH+ [Da]	q-Value	PEP	A3	G3	M3	S3	Y3	AE3	XCorr A3	XCorr G3	XCorr M3	XCorr S3	XCorr Y3	XCorr AE3	B3	H3	N3	T3	Z3	AF3	XCorr B3	XCorr H3	XCorr N3	XCorr T3	XCorr Z3	XCorr AF3	C3	I3	O3	U3	AA3	AG3	XCorr C3	XCorr I3	XCorr O3	XCorr U3	XCorr AA3	XCorr AG3	D3	J3	P3	V3
	LICDPETLDASYLWWMNGQSLPVTHR	91	1	1	Q00887	C3(Carbamidomethyl)	3102.48	0	3.267e-06	High	High	High	High	High	High	4.69543	4.20727	2.55458	2.83322	1.72088	4.87365	High	High	High	High	High	High	2.51232	3.37101	2.919	3.62932	3.92646	3.68676	High	High	High	High			4.46411	4.91277	3.45766	1.41398			High	High	High
	SNPVILNVLYGPDLPR	95	1	1	Q00887		1766.98	0	1.792e-08	High	High	High	High		High	4.54747	5.63842	3.67073	4.87045		4.58875	High	High	High	High	High	High	5.30418	4.21012	4.57253	4.88629	4.88457	5.17827	High	High	High	High			5.20639	5.70099	4.62536	2.80876			High	High	High
	LPIPYITINNLNPR	44	1	1	Q00887		1637.94	0	1.08e-06	High	High		High		High	4.20999	3.06648		3.00203		3.82555	High	High	High	High	High	High	3.43287	2.9863	3.38528	2.61298	3.79678	4.17899	High	High	High				3.87193	3.79215	2.90825					High
	KDAGTYTLHIIK	6	1	1	Q00887		1359.76	0	2.08e-05	High	High					4.20198	3.32463								High		High				2.12851		4.07537
	SGENLDLSCFTESNPPAEYFWTINGK	54	1	1	Q00887	C9(Carbamidomethyl)	2976.34	0	8.792e-07	High	High				High	4.1544	3.77916				4.01552	High	High	High	High	High	High	3.14889	3.33712	3.41517	3.44521	3.83784	3.82504	High	High	High				3.47358	3.71591	3.46006					High
	DAGTYTLHIIK	50	1	1	Q00887		1231.67	0	0.0001218	High	High		High		High	3.43765	3.45852		2.98474		2.40495	High	High	High	High	High	High	3.18459	3.41652	2.67448	3.34215	3.51996	3.06328	High	High	High				2.91674	3.1677	3.39672					High
	DVLAFTCEPK	53	4	4	Q00887;Q16557;Q00889;Q15238	C7(Carbamidomethyl)	1179.57	0	0.0002379	High	High	High	High		High	3.1641	3.23909	3.08695	3.24775		2.65632	High	High	High	High	High	High	2.85357	3.01957	2.90677	3.32623	3.17946	2.99933	High	High	High	High			3.09174	2.75345	3.16035	2.77555			High	High	High
	SDPVTLNLLPK	98	6	6	Q16557;P11464;Q00887;Q00889;Q00888;Q13046		1196.69	0	4.191e-05	High	High	High	High	High	High	3.13334	3.49072	3.26076	3.11275	2.99748	3.27761	High	High	High	High	High	High	2.87725	3.02968	3.15617	3.45631	3.30909	3.3528	High	High	High	High			3.59219	3.03989	3.39173	2.78281			High	High	High
	YIAGPYECEIR	58	3	3	Q00887;Q00889;Q00888	C8(Carbamidomethyl)	1370.64	0	0.0002024	High	High	High	High	High	High	3.11545	2.99105	2.88316	2.9488	1.93947	2.59323	High	High	High	High	High	High	2.59011	3.30021	2.7365	3.1581	2.43198	3.03288	High	High	High	High			2.53696	2.85697	2.51467	2.51908			High	High	High
	IIIYGPAYSGR	54	1	1	Q00887		1209.66	0	7.61e-06	High	High	High	High	High	High	3.07809	2.92759	2.81516	3.19906	2.34515	3.11642	High	High	High	High	High	High	2.62404	2.56927	2.86556	3.27911	3.11602	3.2215	High	High	High	High			3.03007	2.99944	2.90147	2.64343			High	High
	ENKDVLAFTCEPK	47	3	3	Q16557;Q00887;Q15238	C10(Carbamidomethyl)	1550.75	0	1.796e-05	High	High		High		High	2.95436	3.33223		3.41882		3.63383	High	High	High	High	High	High	3.25393	3.4334	3.23675	3.35512	3.3708	3.67751	High	High	High				3.34148	3.24134	3.65613					High
	ILILPSVTR	70	6	6	Q16557;P11464;Q13046;Q00887;Q00889;Q15238		1011.65	0	0.0001205	High	High	High	High	High	High	2.78965	2.77856	2.41472	2.50736	1.79014	2.45881	High	High	High	High	High	High	2.49023	2.44066	2.23978	2.4881	2.38485	2.67312	High	High	High	High			2.47007	2.61372	2.80284	2.12466			High	High	High
	TLYLFGVTK	59	2	2	Q00887;Q00889		1041.6	0	0.000238	High	High	High	High	High	High	2.66695	2.71876	2.65613	2.35942	2.6136	2.21426	High	High	High	High	High	High	2.47033	2.32479	2.59599	2.27429	2.63327	2.91201	High	High	High	High			2.95288	2.70649	2.35991	2.04111			High	High	High
	LFIPQITR	52	1	1	Q00887		987.597	0	0.0001217	High	High	High	High		High	2.11145	2.5593	2.10419	2.48389		2.6317	High	High	High	High	High	High	2.099	2.05184	2.822	2.44446	2.07079	2.21425	High	High	High	High			2.13309	2.16142	2.18831	1.81412			High	High	High
	IYPSFTYYR	68	3	3	P11464;Q00887;Q00889		1209.59	0	0.0003047	High	High	High	High	High	High	1.78795	2.44753	2.09268	1.85746	1.60272	1.71281		High	High	High	High	High		1.86608	1.69867	2.00462	1.66976	2.45283	High	High	High				1.72661	2.04428	1.90781					High	High
	VSEGKDVLLLVHNLPQNLPGYFWYK	31	1	1	Q00887		2929.56	0	4.663e-05	High	High		High		High	1.45268	1.87693		1.93809		1.45072	High			High	High	High	2.22534			3.09405	1.80646	1.83874	High	High	High				2.22634	1.71167	1.10663				High	High
	DVLLLVHNLPQNLPGYFWYK	4	1	1	Q00887		2429.3	0	7.603e-06		High						1.59692					High						1.47753						High						2.88202
	HFTFTLYLETPKPYISSSNLNPR	5	1	1	Q00887		2725.4	0	1.755e-05																High						4.24372				High						2.91518						High
	EAMEAVR	26	1	1	Q00887		805.387	0.0003596	0.002679	High	High				High	1.75618	1.90785				1.8291		High		High	High	High		1.90518		1.42226	1.77034	1.83952	High	High	High				1.74647	1.72734	1.63881					High
	RGDETREEIR	23	1	1	Q00887		1260.63	0.0004314	0.0061	High	High		High			2.39779	2.37351		2.84107						High	High	High				2.25574	2.15842	2.47323	High	High	High				2.72775	2.59718	2.48949					High
	VSGPCHGDLTESQS	28	1	1	Q00887	C5(Carbamidomethyl)	1473.63	0.0007811	0.01091	High	High				High	2.40575	1.27645				1.85304	High			High	High	High	2.43572			1.90228	1.12652	1.38158	High	High	High				2.3531	2.32049	1.91092				High	High
	Sequence	# PSMs	# Proteins	# Protein Groups	Protein Group Accessions	Modifications	MH+ [Da]	q-Value	PEP	A3	G3	M3	S3	Y3	AE3	XCorr A3	XCorr G3	XCorr M3	XCorr S3	XCorr Y3	XCorr AE3	B3	H3	N3	T3	Z3	AF3	XCorr B3	XCorr H3	XCorr N3	XCorr T3	XCorr Z3	XCorr AF3	C3	I3	O3	U3	AA3	AG3	XCorr C3	XCorr I3	XCorr O3	XCorr U3	XCorr AA3	XCorr AG3	D3	J3	P3	V3
	VLDELTLTK	4	1	1	P13645		1031.6	0	0.0001671																																							High
	SKELTTEIDNNIEQISSYK	2	1	1	P13645		2212.1	0	7.141e-10																																							High
	NQILNLTTDNANILLQIDNAR	2	1	1	P13645		2367.26	0	2.37e-07																																							High
	NVQALEIELQSQLALK	3	1	1	P13645		1797.01	0	2.501e-08																																							High
	GSLGGGFSSGGFSGGSFSR	2	1	1	P13645		1707.77	0	6.036e-07																																							High
	NVSTGDVNVEMNAAPGVDLTQLLNNMR	2	1	1	P13645		2872.39	0	4.291e-07																																							High
	IRLENEIQTYR	4	1	1	P13645		1434.77	0	0.0001745																																							High
	LKYENEVALR	4	1	1	P13645		1234.68	0	0.0004083																																							High
	LENEIQTYR	2	1	1	P13645		1165.58	0	7.147e-05																																							High
	TIDDLKNQILNLTTDNANILLQIDNAR	2	1	1	P13645		3052.63	0	3.298e-05																																							High
	SQYEQLAEQNR	2	1	1	P13645		1365.64	0	8.168e-05																																							High
	NVSTGDVNVEMNAAPGVDLTQLLNNMR	2	1	1	P13645	M11(Oxidation); M26(Oxidation)	2904.38	0	3.325e-05																																							High
	QSLEASLAETEGR	3	1	1	P13645		1390.68	0	2.268e-05																																							High
	ALEESNYELEGK	3	1	1	P13645		1381.65	0	7.537e-05																																							High
	NVSTGDVNVEMNAAPGVDLTQLLNNMR	3	1	1	P13645	M11(Oxidation)	2888.39	0	1.915e-05																																							High
	SLLEGEGSSGGGGR	2	1	1	P13645		1262.6	0	8.038e-05																																							High
	GSSGGGCFGGSSGGYGGLGGFGGGSFR	2	1	1	P13645	C7(Carbamidomethyl)	2342.98	0	5.293e-07																																							High
	AETECQNTEYQQLLDIK	2	1	1	P13645	C5(Carbamidomethyl)	2082.97	0	2.735e-06																																							High
	QSVEADINGLR	2	1	1	P13645		1201.62	0	4.89e-05																																							High
	ADLEMQIESLTEELAYLKK	4	1	1	P13645	M5(Oxidation)	2240.14	0	4.68e-05																																							High
	YENEVALR	2	1	1	P13645		993.499	0	0.0003869																																							High
	QSVEADINGLRR	2	1	1	P13645		1357.72	0	0.0003386																																							High
	ADLEMQIESLTEELAYLKK	4	1	1	P13645		2224.14	6.756e-05	0.0005474																																							High
	VTMQNLNDR	2	2	2	P13645;P02533		1090.53	0.0001294	0.0005927																																							High
	SQYEQLAEQNRK	4	1	1	P13645		1493.73	0.0001835	0.001031																																							High
	LAADDFR	2	2	2	P13645;P02533		807.4	0.0001835	0.001192																																							High
	DAEAWFNEK	4	1	1	P13645		1109.49	0.0002892	0.002027																																							High
	VTMQNLNDR	2	2	2	P13645;P02533	M3(Oxidation)	1106.52	0.0002892	0.001972																																							High
	NHEEEMKDLR	2	1	1	P13645		1300.59	0.0004386	0.00272																																							High
	LASYLDK	2	3	3	P13645;P02533;P35527		809.44	0.0005728	0.005449																																							High
	IKEWYEK	2	1	1	P13645		995.518	0.0006594	0.007787																																							High
	NHEEEMKDLR	2	1	1	P13645	M6(Oxidation)	1316.59	0.0009369	0.01097																																							High
	SEITELRR	1	1	1	P13645		1003.55	0.002904	0.05456																																							High
P03951	Coagulation factor XI OS=Homo sapiens GN=F11 PE=1 SV=1 - [FA11_HUMAN]	54.88	1	25	25	531	20.9545	11.84	6	10	33.2935	20.16	8	14		0			22.5471	16.32	6	10	30.3541	18.4	9	18		0			55.4076	30.4	13	21	44.3462	24.8	13	23	11.1371	3.52	2	4	16.9496	7.52	5	7	73.7895	37.92	15
	Sequence	# PSMs	# Proteins	# Protein Groups	Protein Group Accessions	Modifications	MH+ [Da]	q-Value	PEP	A3	G3	M3	S3	Y3	AE3	XCorr A3	XCorr G3	XCorr M3	XCorr S3	XCorr Y3	XCorr AE3	B3	H3	N3	T3	Z3	AF3	XCorr B3	XCorr H3	XCorr N3	XCorr T3	XCorr Z3	XCorr AF3	C3	I3	O3	U3	AA3	AG3	XCorr C3	XCorr I3	XCorr O3	XCorr U3	XCorr AA3	XCorr AG3	D3	J3	P3	V3
	DIFPNTVFADSNIDSVMAPDAFVCGR	40	1	1	P03951	C24(Carbamidomethyl)	2858.32	0	4.592e-05	High	High	High				3.62513	3.1799	3.64009				High	High	High			High	2.89301	2.51328	4.12266			2.4919				High	High	High				2.28352	3.1863	3.88933	High		High	High
	TAAISGYSFK	56	1	1	P03951		1044.53	0	4.477e-05	High	High	High	High	High	High	2.94159	2.93473	2.7049	2.90507	2.17384	2.36681	High	High	High	High	High		2.8218	3.08256	2.45861	2.65467	3.02764					High	High	High				2.42848	2.52518	2.09598	High	High	High	High
	YCQVVCTYHPR	41	1	1	P03951	C2(Carbamidomethyl); C6(Carbamidomethyl)	1482.66	0	2.813e-06	High	High	High	High		High	2.92076	3.21505	2.92084	2.9171		2.5654		High	High	High	High	High		2.78973	2.78413	3.18976	2.85223	3.18249		High			High			2.61304			2.86709			High	High	High
	HLCGGSIIGNQWILTAAHCFYGVESPK	37	1	1	P03951	C3(Carbamidomethyl); C19(Carbamidomethyl)	3015.46	0	8.011e-10		High		High	High			4.35262		4.58368	4.18257		High		High	High			4.68579		4.85444	3.59789						High	High	High				3.49408	5.04902	4.48639	High		High	High
	ALSGFSLQSCR	29	1	1	P03951	C10(Carbamidomethyl)	1225.6	0	1.679e-05		High	High		High			3.26719	1.51963		3.45702		High	High	High				3.3805	2.7965	3.44835							High	High	High				3.17189	3.51252	3.4432	High		High	High
	GGISGYTLR	39	1	1	P03951		923.494	0	8.85e-05		High		High				2.97099		3.20303			High	High	High	High	High	High	2.76006	2.58808	2.74077	2.73745	2.98859	2.9359				High	High	High				2.95898	2.36536	2.86654		High	High	High
	DTCFEGGDITTVFTPSAK	7	1	1	P03951	C3(Carbamidomethyl)	1945.88	0	8.605e-09													High					High	2.51943					2.15564				High						2.58457
	GEWPWQVTLHTTSPTQR	30	1	1	P03951		2024	0	0.0003015			High						1.7576				High	High	High				2.0543	1.70381	1.67285							High	High	High				1.30282	1.9225	1.90466	High		High	High
	SCALSNLACIR	35	1	1	P03951	C2(Carbamidomethyl); C9(Carbamidomethyl)	1264.61	0	0.0004501		High	High					2.93196	3.02747					High	High	High	High			2.88616	3.03888	2.83668	2.27453			High	High		High	High		3.06155	2.39567		3.14332	2.79997	High		High	High
	HSIPVFCHSSFYHDTDFLGEELDIVAAK	21	1	1	P03951	C7(Carbamidomethyl)	3234.52	0	1.925e-09		High		High	High			4.51165		3.91172	2.37451					High						2.53111							High	High					5.64076	4.36034			High	High
	HNEVWHLVGITSWGEGCAQR	26	1	1	P03951	C17(Carbamidomethyl)	2336.1	0	1.534e-07		High						4.19054							High						4.39592								High	High					4.45627	4.97543			High	High
	TSESGLPSTR	16	1	1	P03951		1034.51	0	3.83e-06		High			High			2.43705			2.30419			High	High			High		2.59098	2.74143			1.91038					High	High					3.3087	3.09603		High	High
	MAESGYDIALLK	19	1	1	P03951		1310.67	0	2.043e-06														High			High			4.04433			3.52141					High	High	High				3.17925	3.97742	3.49599			High	High
	CTDDVHCHFFTYATR	17	1	1	P03951	C1(Carbamidomethyl); C7(Carbamidomethyl)	1929.8	0	2.243e-05															High	High					3.33544	3.05088						High	High	High				3.07166	3.72785	3.6599				High
	DSVTETLPR	5	1	1	P03951		1017.52	0	0.0003695																												High	High					2.8974	2.44208
	DACKGDSGGPLSCK	3	1	1	P03951	C3(Carbamidomethyl); C13(Carbamidomethyl)	1451.62	0	0.0003971					High						2.14889
	VVSGFSLK	28	1	1	P03951		836.487	0.0001463	0.001388	High	High	High	High	High		1.42557	2.31725	2.2073	1.95701	1.17877		High	High	High		High	High	1.95953	2.48015	2.03709		1.55166	1.44085				High	High	High				1.99311	1.79626	1.63089			High	High
	QCSHQISACNK	7	1	1	P03951	C2(Carbamidomethyl); C9(Carbamidomethyl)	1332.58	0.0002114	0.0009145														High				High		1.98875				1.99897																High
	NICLLK	40	1	1	P03951	C3(Carbamidomethyl)	760.439	0.0004518	0.003599	High	High	High	High	High		1.87569	1.74862	1.72714	1.71965	1.44343			High	High		High			1.69787	1.98753		1.95067																High	High
	LCTNAVR	5	1	1	P03951	C2(Carbamidomethyl)	833.429	0.000682	0.006746																														High						1.73799			High
	DKIQNTLQK	3	1	1	P03951		1087.61	0.000682	0.007824																													High	High					2.64705	2.14704
	EDTSFFGVQEIIIHDQYK	3	1	1	P03951		2169.05	0.0007004	0.008506
	WFTCVLK	21	1	1	P03951	C4(Carbamidomethyl)	953.49	0.0009658	0.01407	High	High		High		High	1.94931	1.86687		1.67555		1.72504		High	High	High		High		2.19258	2.17497	1.83678		1.9854			High	High		High			2.15312	1.57326		2.1078		High	High
	MICAGYR	2	1	1	P03951	C3(Carbamidomethyl)	870.395	0.001939	0.03438																														High						1.86401
	NVIYTDCWVTGWGYRK	1	1	1	P03951	C7(Carbamidomethyl)	2017.97	0.008958	0.1911
	Sequence	# PSMs	# Proteins	# Protein Groups	Protein Group Accessions	Modifications	MH+ [Da]	q-Value	PEP	A3	G3	M3	S3	Y3	AE3	XCorr A3	XCorr G3	XCorr M3	XCorr S3	XCorr Y3	XCorr AE3	B3	H3	N3	T3	Z3	AF3	XCorr B3	XCorr H3	XCorr N3	XCorr T3	XCorr Z3	XCorr AF3	C3	I3	O3	U3	AA3	AG3	XCorr C3	XCorr I3	XCorr O3	XCorr U3	XCorr AA3	XCorr AG3	D3	J3	P3	V3
	LVGGDNLCSGR	65	1	1	O43866	C8(Carbamidomethyl)	1147.55	0	5.663e-05	High		High	High	High	High	3.66446		2.41752	3.12632	2.07856	2.26521	High	High	High	High	High	High	2.51043	2.38096	3.51966	3.23471	3.38396	3.4844	High	High	High	High	High	High	3.75219	2.93795	2.52088	1.86066	3.03866	3.16273	High	High	High	High
	GVWGSVCDDNWGEKEDQVVCK	60	1	1	O43866	C7(Carbamidomethyl); C20(Carbamidomethyl)	2467.06	0	1.246e-05			High	High	High	High			2.72645	3.34575	2.4871	3.0155	High	High	High	High	High	High	3.39214	4.13062	4.09703	2.90362	3.27722	3.64309	High	High	High	High	High	High	3.16649	3.10395	2.67234	2.44159	2.44259	3.06908	High	High	High	High
	ELGCGAASGTPSGILYEPPAEK	40	1	1	O43866	C4(Carbamidomethyl)	2204.05	0	6.573e-07					High	High					1.93173	1.90129	High	High	High	High	High		2.78686	3.27064	2.92868	2.22469	3.16901				High	High	High	High			2.72364	2.35315	2.41747	2.23875	High	High		High
	EATLQDCPSGPWGK	36	1	1	O43866	C7(Carbamidomethyl)	1545.7	0	4e-05			High		High	High			2.32318		2.85356	1.95413	High	High	High	High	High		2.63641	3.04052	2.3843	2.36947	2.50797					High	High	High				2.14439	2.69988	3.08024	High		High	High
	CSGEEQSLEQCQHR	36	1	1	O43866	C1(Carbamidomethyl); C11(Carbamidomethyl)	1747.71	0	5.731e-08					High	High					2.17926	3.05156	High	High		High	High	High	2.62904	3.00701		3.16936	4.41986	2.84735					High						2.97761		High	High	High	High
	NTCNHDEDTWVECEDPFDLR	25	1	1	O43866	C3(Carbamidomethyl); C13(Carbamidomethyl)	2552.01	0	2.884e-06						High						4.67073		High	High		High			4.51261	4.30532		4.45937							High						4.74739			High	High
	CYGPGVGR	26	1	1	O43866	C1(Carbamidomethyl)	865.398	0	0.000476														High	High	High	High			1.89559	2.25029	2.12025	2.49044				High		High	High			2.10997		2.35583	2.14776		High	High	High
	KPIWLSQMSCSGR	8	1	1	O43866	C10(Carbamidomethyl)	1549.76	0	5.535e-07						High						3.85344			High		High				3.74269		4.82988																High
	GQWGTVCDDGWDIKDVAVLCR	6	1	1	O43866	C7(Carbamidomethyl); C20(Carbamidomethyl)	2450.12	0	1.573e-08															High		High				3.02045		3.64318
	HQNQWYTVCQTGWSLR	4	1	1	O43866	C9(Carbamidomethyl)	2063.95	0	9.661e-07																	High						4.78319
	GQWGTVCDDGWDIK	4	1	1	O43866	C7(Carbamidomethyl)	1636.71	0	3.882e-06																	High						2.64214
	ELGCGAASGTPSGILYEPPAEKEQK	4	1	1	O43866	C4(Carbamidomethyl)	2589.25	0	1.795e-05						High						2.70081					High						4.17389
	DVAVLCR	3	1	1	O43866	C6(Carbamidomethyl)	832.434	0.0003856	0.003966																	High						2.26566
	IWLDNVR	5	1	1	O43866		915.504	0.001901	0.03341													High						1.76187									High						1.81377
	SLSPSFR	1	1	1	O43866		793.42	0.00364	0.06977	High						1.3122
Q9UQ72	Pregnancy-specific beta-1-glycoprotein 11 OS=Homo sapiens GN=PSG11 PE=2 SV=3 - [PSG11_HUMAN]	50.75	1	6	10	396	56.3302	40.3	9	25		0			49.8544	40.3	9	21		0			45.4737	30.45	8	22		0			39.6664	20.6	6	20	28.4876	20.6	6	16	48.8205	30.45	8	23	28.7638	20.6	6	16
	Sequence	# PSMs	# Proteins	# Protein Groups	Protein Group Accessions	Modifications	MH+ [Da]	q-Value	PEP	A3	G3	M3	S3	Y3	AE3	XCorr A3	XCorr G3	XCorr M3	XCorr S3	XCorr Y3	XCorr AE3	B3	H3	N3	T3	Z3	AF3	XCorr B3	XCorr H3	XCorr N3	XCorr T3	XCorr Z3	XCorr AF3	C3	I3	O3	U3	AA3	AG3	XCorr C3	XCorr I3	XCorr O3	XCorr U3	XCorr AA3	XCorr AG3	D3	J3	P3	V3
	SDPVTLNLLHGPDLPR	86	2	2	Q9UQ72;P11465		1743.94	0	1.155e-07	High	High	High	High		High	4.11474	3.4815	2.95947	2.98554		3.86527	High	High	High	High	High	High	2.36635	3.4448	2.76699	3.64847	3.15962	3.23137	High	High	High	High			3.89546	3.28065	4.05727	2.78163			High	High	High
	YTAGPYECEIWNSGSASR	13	1	1	Q9UQ72	C8(Carbamidomethyl)	2047.88	0	7.291e-06	High						3.79019									High		High				3.27848		2.91611	High	High					3.74125	3.83909
	VIAPPGLGTFAFNNPT	32	1	1	Q9UQ72		1615.85	0	0.0001637	High	High		High		High	3.67964	2.84949		2.65743		2.89722		High	High	High		High		2.57656	2.09862	2.85066		2.19222	High	High	High				3.57501	2.70629	2.45365					High
	EDAGSYTLHIIK	108	4	4	Q9UQ72;P11464;P11465;Q15238		1346.69	0	0.0001044	High	High	High	High		High	3.49647	3.56409	3.49104	3.00719		2.58485	High	High	High	High	High	High	3.07715	2.94679	3.22712	2.94244	2.80967	2.61942	High	High	High	High			3.46842	2.71109	2.77461	1.27104			High	High	High
	NSATGEESSTSLTIR	12	1	1	Q9UQ72		1552.74	0	4.836e-05	High						3.08392											High						3.67299	High	High					3.98582	3.81653
	EAMETVILTCNPETPDASYLWWMNGQSLPMTHR	5	1	1	Q9UQ72	C10(Carbamidomethyl)	3878.76	0	4.244e-06	High						3.05898											High						2.0811	High						2.8818
	TLFLFGVTK	73	4	4	Q16557;Q9UQ72;P11465;Q00888		1025.6	0	3e-05	High	High	High	High		High	2.94752	2.85043	2.9625	2.58332		2.69379		High	High	High	High	High		2.6272	2.47791	2.96778	2.65456	2.57073	High	High	High	High			2.91861	2.89833	2.7741	2.2786			High	High	High
	IFPSVTSYYSGENLDLSCFANSNPPAQYSWTINGK	2	1	1	Q9UQ72	C18(Carbamidomethyl)	3927.82	0	6.006e-07																		High						4.13334
	LFIPQITPK	29	1	1	Q9UQ72		1056.64	0.0001259	0.001149	High	High		High		High	2.13053	1.86387		1.94385		1.72051		High	High	High		High		1.5245	1.74689	1.96701		1.85075	High	High	High				1.96529	2.3042	2.15929					High
	FQLSGQK	36	5	5	Q9UQ72;Q16557;Q00888;Q13046;Q00889		807.435	0.0002725	0.002244	High	High	High	High			1.82568	1.70575	1.50187	1.2372				High	High	High	High	High		1.35453	1.68669	1.78492	1.66292	1.85474	High	High	High				1.50932	1.67125	1.44871					High
Q13219	Pappalysin-1 OS=Homo sapiens GN=PAPPA PE=1 SV=3 - [PAPP1_HUMAN]	50.65	1	60	60	1604	273.334	41.61	46	113	9.65039	4.43	5	10	158.293	32.21	35	77	2.45597	2.77	4	7	183.901	31.28	34	81		0			396.542	44.44	52	144	151.65	29.69	32	65	261.687	37.31	41	95	347.785	46.77	53	138		0
	Sequence	# PSMs	# Proteins	# Protein Groups	Protein Group Accessions	Modifications	MH+ [Da]	q-Value	PEP	A3	G3	M3	S3	Y3	AE3	XCorr A3	XCorr G3	XCorr M3	XCorr S3	XCorr Y3	XCorr AE3	B3	H3	N3	T3	Z3	AF3	XCorr B3	XCorr H3	XCorr N3	XCorr T3	XCorr Z3	XCorr AF3	C3	I3	O3	U3	AA3	AG3	XCorr C3	XCorr I3	XCorr O3	XCorr U3	XCorr AA3	XCorr AG3	D3	J3	P3	V3
	DQGEQCDDMNKINGDGCSLFCR	15	1	1	Q13219	C6(Carbamidomethyl); C17(Carbamidomethyl); C21(Carbamidomethyl)	2619.03	0	2.149e-07	High	High				High	5.20097	5.81537				5.33672				High		High				5.54737		4.03231		High						5.94752						High
	VVRDPPLQMDVASILHLNR	49	1	1	Q13219		2173.19	0	9.369e-10	High	High		High		High	5.0141	5.79777		2.88082		4.61673		High		High	High	High		3.73862		6.3353	3.69504	5.10281	High	High					4.40685	4.29751						High
	FHGLYQCTNGFQFNSECR	21	1	1	Q13219	C7(Carbamidomethyl); C17(Carbamidomethyl)	2264.96	0	1.661e-09	High	High				High	4.75641	4.95319				5.66384		High		High		High		4.30688		5.56381		4.68571		High						6.66446						High
	QVACEPVDCSIPDHHQVYAASFSCPEGTTFGSQCSFQCR	24	1	1	Q13219	C4(Carbamidomethyl); C9(Carbamidomethyl); C24(Carbamidomethyl); C34(Carbamidomethyl); C38(Carbamidomethyl)	4519.89	0	4.732e-06	High	High		High		High	4.62588	5.07323		3.6057		3.95864		High		High		High		3.19228		4.34468		4.32612	High	High					4.50355	4.12926						High
	LYVNGAQVATSGEQVGGIFSPLTQK	38	1	1	Q13219		2564.33	0	1.294e-10	High	High		High		High	4.60056	4.35555		4.27294		4.58818		High		High	High	High		4.88258		3.84601	4.59931	4.48337	High	High					3.99011	3.86816						High
	EILSDMETHGAHTALPQLLLQENWDNVK	44	1	1	Q13219		3202.59	0	1.02e-07	High	High		High		High	4.4205	5.98591		3.74799		4.82387		High		High	High	High		2.37544		5.29686	3.99537	5.69284	High	High	High				3.96507	5.26777	4.71173					High	High
	VSFSSPLVAISGVALR	56	1	1	Q13219		1602.92	0	1.061e-07	High	High		High		High	4.19654	4.56453		3.8521		4.16875		High		High	High	High		3.29731		4.43942	3.99284	4.53646	High	High					4.06952	4.51663						High	High
	NNPLIIPVVHDLSQPFYHSQAVR	81	1	1	Q13219		2644.4	0	2.154e-05	High	High		High		High	4.09789	3.1863		2.91314		2.79838		High		High	High	High		3.17259		3.53344	2.30656	2.65048	High	High					2.71518	2.88787						High
	IKCEDSDASQGLGSNVIHCR	39	1	1	Q13219	C3(Carbamidomethyl); C19(Carbamidomethyl)	2246.03	0	1.834e-08	High	High		High		High	3.9376	5.6425		3.80646		4.77888				High	High	High				5.018	5.09236	4.37565		High						5.02057						High
	SQTGPSVTVTCTEGK	40	1	1	Q13219	C11(Carbamidomethyl)	1551.73	0	1.869e-06	High	High	High	High		High	3.92902	3.51159	1.76887	3.45073		3.31465	High	High		High	High	High	1.81879	3.0694		3.95762	3.55399	3.2643	High	High					3.51766	3.65969						High	High
	TGYVLQIR	30	1	1	Q13219		949.546	0	0.0002113	High	High				High	3.67942	3.35705				3.20108		High		High	High	High		3.03628		3.18978	3.06193	3.11475	High	High					3.0643	3.25541						High
	DPPLQMDVASILHLNR	28	1	1	Q13219		1818.95	0	3.045e-06	High	High				High	3.66659	3.68239				2.86367		High		High	High	High		2.94088		3.36574	2.74536	3.0067	High	High					2.64425	2.98243						High
	SFDNFDPVTLSSCQR	32	1	1	Q13219	C13(Carbamidomethyl)	1772.79	0	5.256e-08	High	High		High		High	3.48834	3.02476		3.94866		2.88592		High	High	High	High	High		3.85813	2.54671	3.16899	3.51284	2.81018	High	High					3.73874	3.58394						High
	KPAPVALAPQVLGHTTDSVTLEWFPPIDGHFFER	46	1	1	Q13219		3772.95	0	2.536e-07	High	High				High	3.45472	4.00291				3.05488				High		High				3.78723		3.90349	High	High					1.93737	3.29118						High
	QEVSFNCIDEPSR	34	1	1	Q13219	C7(Carbamidomethyl)	1580.7	0	1.189e-05	High	High		High		High	3.44599	3.44561		3.24463		2.87206		High	High	High	High	High		3.13115	3.18828	2.70289	3.27737	2.46043	High	High					3.79046	3.33948						High	High
	GYIEHFSLWK	48	1	1	Q13219		1279.65	0	0.0003108	High	High		High		High	3.39832	3.28842		2.48524		3.05298				High	High	High				3.37964	1.64047	3.28962	High	High					3.30826	3.25955						High	High
	GATEEPSPPSR	38	1	1	Q13219		1127.53	0	1.196e-05	High	High				High	3.34504	3.04777				2.73994		High		High	High	High		2.32914		3.23502	2.39108	3.13034		High						3					High	High
	CYFHDGDGVCEEFEQK	28	1	1	Q13219	C1(Carbamidomethyl); C10(Carbamidomethyl)	2019.78	0	1.608e-08	High	High				High	3.28643	3.75511				3.96021		High		High	High	High		3.34967		3.7541	3.71543	3.753	High	High					4.12047	3.57652						High
	SPAVITGLYDK	12	1	1	Q13219		1163.63	0	1.934e-05	High	High				High	3.24519	3.45075				3.48094				High	High					3.62404	2.88518															High
	MHCYLDLVYQGWQPSR	23	1	1	Q13219	C3(Carbamidomethyl)	2052.94	0	1.893e-06	High	High				High	3.23724	4.52218				3.81793				High	High	High				3.46404	4.14836	3.4315	High	High					3.67136	3.88896						High
	QETISVQLLDTK	22	1	1	Q13219		1374.75	0	4.042e-05	High	High				High	3.1523	2.71243				2.85232		High		High		High		2.9831		3.03021		2.81798	High	High					2.60571	3.13585						High
	VVNLYEDDHKNPTVTR	58	1	1	Q13219		1899.95	0	3.952e-07	High	High		High		High	3.0558	3.62408		3.65818		3.29237		High	High	High	High	High		3.76649	1.4592	3.812	4.30953	4.14223	High	High					3.48882	3.25808						High
	EAEGHPDVEQPCK	50	1	1	Q13219	C12(Carbamidomethyl)	1495.65	0	9.681e-05	High	High	High	High		High	3.02825	2.84445	2.04449	2.35359		2.6271	High	High	High	High	High	High	1.41609	2.57075	2.31688	2.86117	2.60745	2.60402		High						2.85231					High	High
	LILANCDISK	41	1	1	Q13219	C6(Carbamidomethyl)	1146.62	0	0.0001145	High	High	High	High		High	2.98243	2.93026	2.49313	2.95989		2.97072	High	High	High	High	High	High	2.2818	2.99021	2.66283	3.21245	3.20081	3.0255	High	High					3.09399	2.44782					High	High	High
	DIPHWLNPTR	60	1	1	Q13219		1248.65	0	0.0001742	High	High	High	High		High	2.89667	2.82648	1.03451	2.32477		2.39278		High	High	High	High	High		2.46004	1.77238	2.74215	2.54152	2.49547	High	High	High				2.58508	2.59496	1.99834					High	High
	LDGSTHLNIFFAK	33	1	1	Q13219		1462.77	0	1.415e-05	High	High		High		High	2.87056	2.71044		2.67984		2.69579		High		High		High		2.26421		3.30349		2.98157	High	High					1.95577	2.42863						High
	AFCNYDGGDCCTSTVK	38	1	1	Q13219	C3(Carbamidomethyl); C10(Carbamidomethyl); C11(Carbamidomethyl)	1854.71	0	3.755e-08	High	High		High		High	2.76686	3.24439		3.55222		2.77086	High	High		High	High	High	1.97485	3.00678		3.57792	3.52143	2.4293	High	High					3.33821	2.70902						High	High
	AYLDVNELK	32	1	1	Q13219		1064.56	0	0.0004731	High	High		High		High	2.68664	2.85512		2.95286		2.69438		High		High	High	High		2.37879		2.36432	2.44223	2.50947	High	High					2.89072	2.72808						High
	WYPHPALIHCVK	46	1	1	Q13219	C10(Carbamidomethyl)	1520.78	0	0.0001684	High	High		High		High	2.58937	2.42235		1.88586		2.6438		High		High	High	High		2.44708		2.34754	1.90297	2.41687	High	High					2.20144	2.40591						High
	SYLPGQWVYLAATYDGQFMK	45	1	1	Q13219		2338.12	0	7.384e-06	High	High				High	2.52849	3.66269				2.83409				High	High	High				3.00254	1.79066	2.95384	High	High					2.86269	2.71839						High
	EQVDFQHHQLAEAFK	32	1	1	Q13219		1826.88	0	0.0002071	High	High				High	2.44491	2.43308				2.514		High		High		High		2.60985		2.49674		2.43697	High	High	High				2.505	2.54967	0.831279					High	High
	GCEPFMGDNYCDAINNR	21	1	1	Q13219	C2(Carbamidomethyl); C11(Carbamidomethyl)	2032.79	0	4.002e-07	High	High				High	2.43792	3.51277				3.79297				High		High				4.3215		2.90837		High						3.7682						High
	CEDSDASQGLGSNVIHCR	25	1	1	Q13219	C1(Carbamidomethyl); C17(Carbamidomethyl)	2004.85	0	1.362e-08	High	High		High		High	2.4037	4.25209		3.65991		4.11048		High		High	High	High		3.6692		4.62552	4.21542	4.28847		High						4.60353						High
	DQSHDLGLHVLSCR	18	1	1	Q13219	C13(Carbamidomethyl)	1636.79	0	7.056e-05	High	High				High	2.26704	2.65932				2.49538				High		High				2.21531		2.97668	High						2.0048							High
	ELGSACHLCLEGR	37	1	1	Q13219	C6(Carbamidomethyl); C9(Carbamidomethyl)	1501.69	0	0.0001386	High	High		High		High	2.17081	3.26784		1.96551		2.26062		High		High	High	High		2.4752		2.6729	2.23263	2.17073	High	High					2.2833	3.13054						High
	YHGAQCTVSCR	5	1	1	Q13219	C6(Carbamidomethyl); C10(Carbamidomethyl)	1338.57	0	5.406e-05	High						2.16734									High		High				2.91443		2.65142														High
	SSEEELAGVATWPWDK	19	1	1	Q13219		1804.84	0	5.363e-05	High	High				High	1.94544	3.2997				1.64411		High		High		High		2.48047		2.62056		2.16869		High						2.075						High
	GETYSPAEQSCVHFACEK	45	1	1	Q13219	C11(Carbamidomethyl); C16(Carbamidomethyl)	2099.88	0	0.0001513	High	High		High		High	1.7081	2.73018		1.90115		2.00158	High	High	High	High	High	High	1.21721	1.74909	1.24061	2.2146	1.90112	2.02683	High	High	High				1.69726	2.17089	1.8239					High	High
	DRGWVVGIHTISDQDNKDPR	17	1	1	Q13219		2308.14	0	0.0001075	High	High				High	1.2491	1.17712				1.23822				High	High	High				2.51385	1.05847	1.45976		High						1.58071						High
	DQGEQCDDMNK	12	1	1	Q13219	C6(Carbamidomethyl)	1339.49	0	7.888e-05		High						3.36838								High		High				2.37116		2.19368													High	High
	KVTPFPMSCDLQGDCACRDPQAQEHSR	6	1	1	Q13219	C9(Carbamidomethyl); C15(Carbamidomethyl); C17(Carbamidomethyl)	3190.39	0	4.726e-08		High						4.10523								High						5.43955																High
	TQCTQDGSWQEGACVPVTCDPPPPK	13	1	1	Q13219	C3(Carbamidomethyl); C14(Carbamidomethyl); C19(Carbamidomethyl)	2815.21	0	2.769e-09		High				High		4.05757				4.27976				High		High				3.55548		3.76272														High
	INGDGCSLFCR	3	1	1	Q13219	C6(Carbamidomethyl); C10(Carbamidomethyl)	1298.56	0	9.566e-05		High						3.03551								High						2.91114
	QHNGVCDMDCNYER	5	1	1	Q13219	C6(Carbamidomethyl); C10(Carbamidomethyl)	1797.67	0	0.0001021		High						1.69382								High						1.87806																High
	RLILANCDISK	4	1	1	Q13219	C7(Carbamidomethyl)	1302.72	0	0.0001324																High						3.27857																High
	VIDLSEGISQHAWYPCTISYPYSQLAQTTFWLR	8	1	1	Q13219	C16(Carbamidomethyl)	3930.92	0	4.363e-05																High						6.23792																High
	VTPFPMSCDLQGDCACR	1	1	1	Q13219	C8(Carbamidomethyl); C14(Carbamidomethyl); C16(Carbamidomethyl)	2013.83	0	4.582e-06																High						2.66216
	VVCTAGLK	11	1	1	Q13219	C3(Carbamidomethyl)	847.469	5.4e-05	0.000668	High					High	2.09647					2.53896				High		High				2.30553		2.38828	High						2.47765
	QVTTINAHR	19	1	1	Q13219		1039.56	5.4e-05	0.0008121	High	High				High	2.07272	2.39353				2.40059				High		High				2.31198		2.59578	High	High					2.07225	2.47246						High
	VEFSNAHGFLLDTSLEPPLCGQTLCDNTEVIASYNQLSSFR	5	1	1	Q13219	C20(Carbamidomethyl); C25(Carbamidomethyl)	4630.19	0.0001083	0.0003596																High		High				3.70808		1.63782
	VTPFPMSCDLQGDCACRDPQAQEHSR	20	1	1	Q13219	C8(Carbamidomethyl); C14(Carbamidomethyl); C16(Carbamidomethyl)	3062.3	0.0001169	0.0004954	High	High		High		High	0.875485	1.44206		0.765869		1.09151		High		High	High	High		1.05032		1.21631	1.60902	1.02135	High						1.01955							High
	ADLELPR	38	1	1	Q13219		813.446	0.0001508	0.00122	High	High		High		High	2.40647	2.22539		2.16576		2.3817		High		High	High	High		2.23784		2.4044	2.143	2.39114	High	High					2.32457	1.95499						High
	GWVVGIHTISDQDNKDPR	13	1	1	Q13219		2037.01	0.000201	0.000968	High	High		High			1.75546	2.24153		1.9713						High		High				1.89697		1.78321		High						2.0593						High
	VVNLYEDDHK	3	1	1	Q13219		1231.6	0.000239	0.00195																High		High				2.05017		1.7252
	ALYFSGR	5	1	1	Q13219		813.425	0.0002434	0.002145																High		High				2.05285		1.61026
	YFFSLK	31	1	1	Q13219		804.429	0.0004314	0.00664	High	High	High	High		High	1.86796	1.39221	1.39095	1.7124		1.63428		High	High	High	High	High		1.64188	1.44506	1.74808	1.58953	1.51048	High	High					1.63703	2.20799						High
	CKPGYHVPGSSR	4	1	1	Q13219	C1(Carbamidomethyl)	1344.65	0.0004569	0.006445		High						3.01134								High						2.52983																High
	HAWSPMK	5	1	1	Q13219		856.413	0.0004569	0.00611		High						2.4267								High		High				1.96023		2.40902
	RDDELIK	21	1	1	Q13219		888.478	0.0004909	0.005303	High	High				High	2.45767	2.17609				2.19612		High		High	High			2.15013		2.35283	2.3063		High	High					2.27701	2.41123						High
	CSYISR	7	1	1	Q13219	C1(Carbamidomethyl)	785.36	0.0009781	0.01491		High				High		2.10216				1.43133													High						1.63294							High
	Sequence	# PSMs	# Proteins	# Protein Groups	Protein Group Accessions	Modifications	MH+ [Da]	q-Value	PEP	A3	G3	M3	S3	Y3	AE3	XCorr A3	XCorr G3	XCorr M3	XCorr S3	XCorr Y3	XCorr AE3	B3	H3	N3	T3	Z3	AF3	XCorr B3	XCorr H3	XCorr N3	XCorr T3	XCorr Z3	XCorr AF3	C3	I3	O3	U3	AA3	AG3	XCorr C3	XCorr I3	XCorr O3	XCorr U3	XCorr AA3	XCorr AG3	D3	J3	P3	V3
	YSEKEDKYEEEIK	27	1	1	P67936		1689.78	0	8.399e-05	High	High			High	High	3.75795	4.15174			2.65451	3.86603	High				High		3.37155				4.13139		High	High		High	High		2.35542	4.18944		1.91926	3.32012
	IQLVEEELDR	41	4	2	P67936;P06753		1243.65	0	8.074e-05	High	High	High	High	High	High	3.51921	3.27169	3.22462	3.26274	3.21679	3.06482	High			High	High	High	3.05419			3.0103	3.22388	2.67385	High	High		High	High		3.36217	3.44785		2.87006	3.40941					High
	IQALQQQADEAEDR	39	1	1	P67936		1614.77	0	3.908e-06	High	High	High	High	High	High	3.37501	4.5235	3.92022	4.03368	2.82604	3.60664	High			High	High		4.11763			4.28499	4.76311		High	High		High	High		4.62267	4.00023		4.04947	3.87173
	KIQALQQQADEAEDR	9	1	1	P67936		1742.87	0	7.499e-07	High	High					2.83904	4.20826
	EKAEGDVAALNR	6	1	1	P67936		1272.65	0	0.0002527													High						3.2374
	CGDLEEELKNVTNNLK	15	1	1	P67936	C1(Carbamidomethyl)	1875.91	0	2.526e-06						High						4.56466					High						3.43305		High				High		3.96748				3.51208
	AEGDVAALNR	4	1	1	P67936		1015.52	0	7.509e-05																									High				High		3.38362				3.45442
	EENVGLHQTLDQTLNELNCI	2	1	1	P67936	C19(Carbamidomethyl)	2340.11	0	7.11e-05
	CGDLEEELK	6	2	1	P67936	C1(Carbamidomethyl)	1092.49	0.0002395	0.002698		High						3.32331																		High						2.29895
	KYEEVAR	23	4	2	P67936;P06753		894.467	0.0003596	0.003818	High	High		High			2.23283	2.1707		2.36412						High	High	High				1.9169	1.94718	2.06488	High	High			High		2.12082	2.83195			2.23779					High
	IQLVEEELDRAQER	3	3	1	P67936		1727.89	0.001487	0.02265		High				High		2.23413				2.36462
	TIDDLEEK	2	1	1	P67936		962.467	0.003221	0.06022													High						1.86816
	LEEAEKAADESER	1	3	1	P67936		1476.68	0.004217	0.07941													High						1.57146
	AEVSELK	2	1	1	P67936		775.42	0.007233	0.174																									High				High		1.83382				1.79572
P11464	Pregnancy-specific beta-1-glycoprotein 1 OS=Homo sapiens GN=PSG1 PE=1 SV=1 - [PSG1_HUMAN]	50.12	1	6	16	955	156.033	45.58	14	53	61.6833	26.49	10	22	124.006	45.58	14	41	41.9273	21.24	8	18	122.115	48.45	15	47	15.3168	13.6	6	10	167.364	50.12	16	60	66.4543	31.03	12	27	101.892	45.58	14	37	108.801	45.58	14	42	7.50656	4.77	2
	Sequence	# PSMs	# Proteins	# Protein Groups	Protein Group Accessions	Modifications	MH+ [Da]	q-Value	PEP	A3	G3	M3	S3	Y3	AE3	XCorr A3	XCorr G3	XCorr M3	XCorr S3	XCorr Y3	XCorr AE3	B3	H3	N3	T3	Z3	AF3	XCorr B3	XCorr H3	XCorr N3	XCorr T3	XCorr Z3	XCorr AF3	C3	I3	O3	U3	AA3	AG3	XCorr C3	XCorr I3	XCorr O3	XCorr U3	XCorr AA3	XCorr AG3	D3	J3	P3	V3
	FTFTLHLETPKPSISSSNLNPR	65	1	1	P11464		2486.3	0	5.286e-10	High	High	High	High		High	5.57398	4.179	4.67989	4.40081		5.81294	High	High	High	High	High	High	4.28972	3.30057	4.07799	4.5142	4.07068	5.09741	High	High	High	High			6.39672	5.54022	4.76042	2.91974				High
	SDPVTLNVLYGPDLPR	76	2	2	P11464;Q13046		1755.93	0	1.803e-09	High	High	High	High		High	5.33673	5.54525	3.64081	3.77624		4.98026	High	High	High	High	High	High	4.73635	3.52989	3.57518	5.18698	3.90693	5.92346	High	High	High	High			6.01765	4.01098	5.27469	3.75042			High	High	High
	LPKPYITINNLNPR	78	3	3	Q16557;P11464;Q13046		1652.95	0	3.095e-06	High	High	High	High		High	4.41806	4.44724	4.09994	3.77751		4.56663	High	High	High	High	High	High	4.16992	4.21697	4.26655	4.73586	4.35792	5.16286	High	High	High	High			3.25015	4.3386	5.05137	2.7875			High	High
	PYITINNLNPR	34	4	4	Q16557;Q00888;P11464;Q13046		1314.72	0	3.833e-07	High	High	High			High	3.90643	4.16518	3.63439			3.72035	High	High		High		High	3.83977	3.65818		3.93096		3.8819	High	High	High	High			4.01988	3.99934	4.38453	3.35778				High
	SGEVLYLSCSADSNPPAQYSWTINEK	33	1	1	P11464	C9(Carbamidomethyl)	2916.34	0	4.741e-10	High	High				High	3.82831	5.14627				4.28182				High	High	High				4.99054	3.72374	5.05976	High	High	High				4.65362	4.60708	4.25781					High
	EDAGSYTLHIIK	108	4	4	Q9UQ72;P11464;P11465;Q15238		1346.69	0	0.0001044	High	High	High	High		High	3.49647	3.56409	3.49104	3.00719		2.58485	High	High	High	High	High	High	3.07715	2.94679	3.22712	2.94244	2.80967	2.61942	High	High	High	High			3.46842	2.71109	2.77461	1.27104			High	High	High
	HSGLYVCSVR	92	2	2	P11464;P11465	C7(Carbamidomethyl)	1177.58	0	0.0001523	High	High	High	High		High	3.15573	3.27808	2.94245	3.11022		3.08144		High	High	High	High	High		2.88298	3.20147	3.22403	2.91551	2.98936	High	High	High				2.94995	3.04122	3.02414					High	High
	SDPVTLNLLPK	98	6	6	Q16557;P11464;Q00887;Q00889;Q00888;Q13046		1196.69	0	4.191e-05	High	High	High	High	High	High	3.13334	3.49072	3.26076	3.11275	2.99748	3.27761	High	High	High	High	High	High	2.87725	3.02968	3.15617	3.45631	3.30909	3.3528	High	High	High	High			3.59219	3.03989	3.39173	2.78281			High	High	High
	ETMEAVSLTCDPETPDASYLWWMNGQSLPMTHSLK	29	1	1	P11464	C10(Carbamidomethyl)	4025.8	0	7.024e-06	High	High				High	3.02037	3.89579				2.07165				High	High	High				2.70678	2.26386	2.31872	High	High	High				2.67871	2.07438	3.06297					High
	TLFLLGVTK	68	1	1	P11464		991.617	0	7.839e-05	High	High	High	High		High	2.9593	3.6839	3.02412	3.04171		2.926	High	High	High	High	High	High	3.23918	2.90486	2.82259	3.36642	3.00202	3.36421	High	High	High	High			3.26509	2.88762	2.9787	2.31631			High	High	High
	ILILPSVTR	70	6	6	Q16557;P11464;Q13046;Q00887;Q00889;Q15238		1011.65	0	0.0001205	High	High	High	High	High	High	2.78965	2.77856	2.41472	2.50736	1.79014	2.45881	High	High	High	High	High	High	2.49023	2.44066	2.23978	2.4881	2.38485	2.67312	High	High	High	High			2.47007	2.61372	2.80284	2.12466			High	High	High
	YTAGPYECEIR	53	3	3	Q16557;P11464;P11465	C8(Carbamidomethyl)	1358.6	0	6.104e-05	High	High	High	High		High	2.68704	2.80759	2.79666	2.68701		2.90785	High	High	High	High	High	High	2.34781	2.66601	2.90229	2.72069	2.7387	3.07744	High	High	High	High			3.21148	3.02609	2.68656	2.5442			High	High
	IYPSFTYYR	68	3	3	P11464;Q00887;Q00889		1209.59	0	0.0003047	High	High	High	High	High	High	1.78795	2.44753	2.09268	1.85746	1.60272	1.71281		High	High	High	High	High		1.86608	1.69867	2.00462	1.66976	2.45283	High	High	High				1.72661	2.04428	1.90781					High	High
	YTAGPYECEIRNPVSASR	8	2	2	P11464;Q16557	C8(Carbamidomethyl)	2069.97	0	0.0001715		High				High		2.00768				2.09207					High						2.24486				High						2.21285
	SMTVEVSDWTVP	14	1	1	P11464		1350.62	0.0003624	0.004642		High				High		1.32607				1.38863				High		High				1.10495		1.0522			High						1.85656
	FQLPGQK	61	1	1	P11464		817.455	0.0006547	0.00784	High	High	High	High		High	2.15427	2.14782	2.29603	2.13936		2.04493	High	High	High	High	High	High	2.08029	2.00199	2.09051	2.2827	2.10063	2.11293	High	High	High	High			2.0615	2.11668	2.14043	1.82129			High	High
P11465	Pregnancy-specific beta-1-glycoprotein 2 OS=Homo sapiens GN=PSG2 PE=2 SV=2 - [PSG2_HUMAN]	49.85	1	6	11	597	95.003	40	10	38	14.4732	14.63	4	10	93.8789	49.85	11	34	27.1688	26.57	7	15	76.0667	37.31	9	31	13.6881	14.03	4	8	88.9229	37.31	9	34	46.2011	25.07	7	21	63.7111	29.55	8	25	70.6531	40	10	28
	Sequence	# PSMs	# Proteins	# Protein Groups	Protein Group Accessions	Modifications	MH+ [Da]	q-Value	PEP	A3	G3	M3	S3	Y3	AE3	XCorr A3	XCorr G3	XCorr M3	XCorr S3	XCorr Y3	XCorr AE3	B3	H3	N3	T3	Z3	AF3	XCorr B3	XCorr H3	XCorr N3	XCorr T3	XCorr Z3	XCorr AF3	C3	I3	O3	U3	AA3	AG3	XCorr C3	XCorr I3	XCorr O3	XCorr U3	XCorr AA3	XCorr AG3	D3	J3	P3	V3
	SDPVTLNLLHGPDLPR	86	2	2	Q9UQ72;P11465		1743.94	0	1.155e-07	High	High	High	High		High	4.11474	3.4815	2.95947	2.98554		3.86527	High	High	High	High	High	High	2.36635	3.4448	2.76699	3.64847	3.15962	3.23137	High	High	High	High			3.89546	3.28065	4.05727	2.78163			High	High	High
	NSATGEESSTSLTVK	32	1	1	P11465		1510.72	0	1.938e-06	High	High	High	High		High	3.76818	3.93382	3.56995	3.25895		3.91704			High	High		High			3.35629	3.38042		3.41185	High	High					4.16141	4.40797					High	High
	EDAGSYTLHIIK	108	4	4	Q9UQ72;P11464;P11465;Q15238		1346.69	0	0.0001044	High	High	High	High		High	3.49647	3.56409	3.49104	3.00719		2.58485	High	High	High	High	High	High	3.07715	2.94679	3.22712	2.94244	2.80967	2.61942	High	High	High	High			3.46842	2.71109	2.77461	1.27104			High	High	High
	SGDNLYLSCFANSNPPAQYSWTINGK	24	1	1	P11465	C9(Carbamidomethyl)	2904.33	0	1.441e-10	High	High				High	3.49558	3.71828				4.31766						High						3.53311	High		High				4.34129		3.6313					High
	FQQSGQNLFIPQITTK	41	1	1	P11465		1849.98	0	6.106e-10	High	High	High	High		High	3.32057	3.93109	2.52098	3.01059		3.17066		High	High	High	High	High		3.47458	2.89485	4.01147	3.09576	2.95853	High	High	High				4.33221	3.95474	4.21203				High	High
	HSGLYVCSVR	92	2	2	P11464;P11465	C7(Carbamidomethyl)	1177.58	0	0.0001523	High	High	High	High		High	3.15573	3.27808	2.94245	3.11022		3.08144		High	High	High	High	High		2.88298	3.20147	3.22403	2.91551	2.98936	High	High	High				2.94995	3.04122	3.02414					High	High
	IGLLPLLNPT	77	1	1	P11465		1050.65	0	0.0001521	High	High	High	High		High	2.97444	3.00672	1.93038	2.27486		2.3142	High	High	High	High	High	High	1.94614	2.17052	2.24685	2.44295	2.42276	2.43476	High	High	High	High			2.5748	2.98957	2.43597	2.18202			High	High	High
	TLFLFGVTK	73	4	4	Q16557;Q9UQ72;P11465;Q00888		1025.6	0	3e-05	High	High	High	High		High	2.94752	2.85043	2.9625	2.58332		2.69379		High	High	High	High	High		2.6272	2.47791	2.96778	2.65456	2.57073	High	High	High	High			2.91861	2.89833	2.7741	2.2786			High	High	High
	YTAGPYECEIR	53	3	3	Q16557;P11464;P11465	C8(Carbamidomethyl)	1358.6	0	6.104e-05	High	High	High	High		High	2.68704	2.80759	2.79666	2.68701		2.90785	High	High	High	High	High	High	2.34781	2.66601	2.90229	2.72069	2.7387	3.07744	High	High	High	High			3.21148	3.02609	2.68656	2.5442			High	High
	EAMETVILTCDPETPDTSYQWWMNGQSLPMTHR	1	1	1	P11465	C10(Carbamidomethyl)	3924.74	5.427e-05	0.000571																									High						3.52581
	IHPSYTNYR	10	1	1	P11465		1150.56	0.0001478	0.001143	High						2.55737																		High		High				2.39482		2.63169					High
	Sequence	# PSMs	# Proteins	# Protein Groups	Protein Group Accessions	Modifications	MH+ [Da]	q-Value	PEP	A3	G3	M3	S3	Y3	AE3	XCorr A3	XCorr G3	XCorr M3	XCorr S3	XCorr Y3	XCorr AE3	B3	H3	N3	T3	Z3	AF3	XCorr B3	XCorr H3	XCorr N3	XCorr T3	XCorr Z3	XCorr AF3	C3	I3	O3	U3	AA3	AG3	XCorr C3	XCorr I3	XCorr O3	XCorr U3	XCorr AA3	XCorr AG3	D3	J3	P3	V3
	YGINTTDIFQTVDLWEGK	32	1	1	P37802		2100.03	0	2.774e-07	High	High				High	4.75431	4.26328				3.06984	High			High		High	2.82007			2.37819		1.67796	High	High			High	High	3.60014	3.75488			2.53814	1.97798
	TLMNLGGLAVAR	36	1	1	P37802		1215.69	0	2.796e-06	High	High			High	High	3.96782	4.00131			2.84076	3.272	High			High		High	3.45382			3.35764		3.64933	High	High		High	High	High	3.9903	3.83927		2.40962	3.7857	3.47214
	DGTVLCELINALYPEGQAPVKK	28	1	1	P37802	C6(Carbamidomethyl)	2415.26	0	0.0002533	High	High			High	High	1.73549	2.52163			2.1232	2.20102	High					High	1.84454					2.134	High	High			High		3.16367	3.07582			2.55527
	NFSDNQLQEGK	14	1	1	P37802		1279.59	0	4.306e-05		High			High			3.45574			2.88336		High						3.47497									High						1.89355
	NVIGLQMGTNR	6	1	1	P37802		1202.63	0	2.275e-05																									High						2.87771
	NMACVQR	1	1	1	P37802	C4(Carbamidomethyl)	878.396	0.0007702	0.008155																													High						1.60349
	ENFQNWLK	17	1	1	P37802		1078.53	0.001957	0.03407						High						1.73355						High						1.73971	High	High			High	High	1.68911	1.66325			1.76673	1.79327
	IQASTMAFK	1	1	1	P37802		996.516	0.004581	0.08525																										High						1.74261
P13727	Bone marrow proteoglycan OS=Homo sapiens GN=PRG2 PE=1 SV=2 - [PRG2_HUMAN]	49.1	1	10	10	621	78.7084	48.65	9	27	53.9104	38.74	7	19	69.814	43.24	8	24	41.4535	38.74	7	15	68.0197	36.94	7	24	37.9839	38.74	7	14	91.6343	43.69	9	30	83.3167	43.24	8	27	75.6736	43.24	8	25	87.0948	43.69	9	31
	Sequence	# PSMs	# Proteins	# Protein Groups	Protein Group Accessions	Modifications	MH+ [Da]	q-Value	PEP	A3	G3	M3	S3	Y3	AE3	XCorr A3	XCorr G3	XCorr M3	XCorr S3	XCorr Y3	XCorr AE3	B3	H3	N3	T3	Z3	AF3	XCorr B3	XCorr H3	XCorr N3	XCorr T3	XCorr Z3	XCorr AF3	C3	I3	O3	U3	AA3	AG3	XCorr C3	XCorr I3	XCorr O3	XCorr U3	XCorr AA3	XCorr AG3	D3	J3	P3	V3
	SLQTFSQAWFTCR	83	1	1	P13727	C12(Carbamidomethyl)	1631.76	0	9.1e-09	High	High	High	High		High	4.77927	4.3825	5.49025	2.92142		4.2797	High	High	High	High	High	High	3.3505	4.50016	4.50272	4.16032	4.24888	4.79401	High	High	High	High			3.54437	4.037	3.52784	2.85014			High	High	High
	IQCSVSALNQGQVWIGGR	86	1	1	P13727	C3(Carbamidomethyl)	1973	0	1.116e-09	High	High	High	High		High	4.13897	4.27777	4.43356	4.05944		3.54248	High	High	High	High	High	High	4.35821	4.89323	4.12438	4.2503	4.29389	4.10476	High	High					4.09618	4.18533					High	High	High
	GNLVSIHNFNINYR	96	1	1	P13727		1660.86	0	1.248e-05	High	High	High	High		High	4.07025	4.22334	3.42	4.07518		3.53844	High	High	High	High	High	High	3.88752	3.90904	3.43363	4.14495	3.52042	4.25867	High	High	High	High			3.97966	4.51441	4.19095	2.90448			High	High	High
	GGHCVALCTR	40	1	1	P13727	C4(Carbamidomethyl); C8(Carbamidomethyl)	1130.52	0	0.0003166	High	High	High	High		High	3.25431	3.10009	3.34017	3.19125		3.12594		High	High	High	High	High		3.3432	3.09564	3.01169	3.1853	3.40249	High	High	High				3.16416	3.23243	2.78912					High	High
	WNFAYWAAHQPWSR	61	1	1	P13727		1819.84	0	9.183e-07	High	High	High	High		High	2.56913	4.24573	3.28655	4.13157		2.35862	High	High	High	High	High	High	2.79481	2.51855	3.01007	3.48153	3.36736	3.52238	High	High	High				2.61911	3.63766	2.92886				High	High	High
	FQWVDGSR	73	1	1	P13727		994.473	0	0.0005339	High	High	High	High		High	2.37428	2.27239	1.95017	2.54518		2.40004	High	High	High	High	High	High	2.46774	2.53753	2.36742	2.62763	2.15492	2.16724	High	High		High			2.331	2.19087		2.12032			High	High	High
	VVGIPGCQTCR	97	1	1	P13727	C7(Carbamidomethyl); C10(Carbamidomethyl)	1246.6	0	9.786e-05	High	High	High	High		High	2.33703	2.38323	2.25424	2.69691		2.75792	High	High	High	High	High	High	1.69528	2.5184	2.57476	2.24563	2.3174	2.16715	High	High	High	High			2.77473	2.50542	2.31359	1.76377			High	High	High
	RLPFICSY	67	1	1	P13727	C6(Carbamidomethyl)	1055.53	0	0.0001703	High	High	High	High		High	2.32018	2.52298	2.71006	2.62051		2.48672	High	High	High	High	High	High	2.29687	2.5177	2.45328	2.64017	2.55554	2.55103	High	High	High	High			2.70074	2.47516	2.74752	2.55356			High	High	High
	RFQWVDGSR	14	1	1	P13727		1150.57	0.0002396	0.002611		High				High		2.69811				2.36785			High	High	High				2.17003	2.74999	2.48296															High
	NLTCPEEEDTVK	4	1	1	P13727	C4(Carbamidomethyl)	1434.64	0.0002599	0.001442	High						2.1769									High		High				1.80864		1.67795
	Sequence	# PSMs	# Proteins	# Protein Groups	Protein Group Accessions	Modifications	MH+ [Da]	q-Value	PEP	A3	G3	M3	S3	Y3	AE3	XCorr A3	XCorr G3	XCorr M3	XCorr S3	XCorr Y3	XCorr AE3	B3	H3	N3	T3	Z3	AF3	XCorr B3	XCorr H3	XCorr N3	XCorr T3	XCorr Z3	XCorr AF3	C3	I3	O3	U3	AA3	AG3	XCorr C3	XCorr I3	XCorr O3	XCorr U3	XCorr AA3	XCorr AG3	D3	J3	P3	V3
	FLEQQNQVLQTK	6	2	2	P35908;P04264		1475.78	0	2.444e-05			High						3.06559																														High
	FGGFGGPGGVGGLGGPGGFGPGGYPGGIHEVSVNQSLLQPLNVK	7	1	1	P35908		4092.08	0	2.215e-05																																							High
	NKLNDLEEALQQAK	2	1	1	P35908		1613.85	0	3.128e-06																																							High
	HGGGGGGFGGGGFGSR	2	1	1	P35908		1320.58	0	1.263e-05																																							High
	TSQNSELNNMQDLVEDYKK	2	1	1	P35908		2256.04	0	2.981e-06																																							High
	LNDLEEALQQAK	2	1	1	P35908		1371.71	0	1.267e-05																																							High
	YEELQVTVGR	2	1	1	P35908		1193.62	0	7.077e-06																																							High
	GFSSGSAVVSGGSR	2	1	1	P35908		1254.61	0	1.229e-05																																							High
	SKEEAEALYHSK	2	1	1	P35908		1391.68	0	4.184e-05																																							High
	NLDLDSIIAEVK	2	2	2	P35908;P13647		1329.73	0	0.0001166																																							High
	YLDGLTAER	2	1	1	P35908		1037.52	0	9.386e-05																																							High
	VDLLNQEIEFLK	2	1	1	P35908		1460.8	0	7.692e-05																																							High
	KYEDEINKR	2	1	1	P35908		1194.61	0.0001294	0.0006991																																							High
	DVDNAYMIK	2	1	1	P35908		1068.5	0.0001294	0.0008137																																							High
	STSSFSCLSR	2	1	1	P35908	C7(Carbamidomethyl)	1131.51	0.0001294	0.0008149																																							High
	AQYEEIAQR	2	1	1	P35908		1107.54	0.0001835	0.0009589																																							High
	WELLQQMNVGTRPINLEPIFQGYIDSLKR	2	1	1	P35908	M7(Oxidation)	3474.82	0.0001835	0.000882																																							High
	TAAENDFVTLK	1	1	1	P35908		1208.61	0.0002337	0.00158																																							High
	TAAENDFVTLKK	2	1	1	P35908		1336.71	0.0002892	0.001934																																							High
	IEISELNR	2	2	2	P35908;P04264		973.531	0.0004386	0.002888																																							High
	DVDNAYMIK	2	1	1	P35908	M7(Oxidation)	1084.5	0.0004386	0.003366																																							High
	LLEGEECR	2	2	2	P35908;P13647	C7(Carbamidomethyl)	1005.46	0.0004386	0.002717																																							High
	FASFIDK	2	2	2	P35908;P13647		827.43	0.0005728	0.004662																																							High
	LQGEIAHVK	1	1	1	P35908		994.566	0.001415	0.02387																																							High
	SLVGLGGTK	1	1	1	P35908		831.493	0.004266	0.08828																																							High
Q00888	Pregnancy-specific beta-1-glycoprotein 4 OS=Homo sapiens GN=PSG4 PE=2 SV=3 - [PSG4_HUMAN]	45.35	1	6	15	411	78.3321	26.97	9	30		0				0				0			76.4834	33.89	12	29		0			72.2027	33.89	12	27		0			56.0314	28.64	9	23		0				0
	Sequence	# PSMs	# Proteins	# Protein Groups	Protein Group Accessions	Modifications	MH+ [Da]	q-Value	PEP	A3	G3	M3	S3	Y3	AE3	XCorr A3	XCorr G3	XCorr M3	XCorr S3	XCorr Y3	XCorr AE3	B3	H3	N3	T3	Z3	AF3	XCorr B3	XCorr H3	XCorr N3	XCorr T3	XCorr Z3	XCorr AF3	C3	I3	O3	U3	AA3	AG3	XCorr C3	XCorr I3	XCorr O3	XCorr U3	XCorr AA3	XCorr AG3	D3	J3	P3	V3
	PYITINNLNPR	34	4	4	Q16557;Q00888;P11464;Q13046		1314.72	0	3.833e-07	High	High	High			High	3.90643	4.16518	3.63439			3.72035	High	High		High		High	3.83977	3.65818		3.93096		3.8819	High	High	High	High			4.01988	3.99934	4.38453	3.35778				High
	SDPVTLNVLYGPDLPSIYPSFTYYR	22	2	2	Q00888;Q15238		2877.44	0	8.436e-08	High	High	High			High	3.55306	3.07899	1.70226			3.06762				High	High	High				3.35544	2.74421	4.11772		High	High					1.52336	3.2324
	DVLLLVHNLPQNLAGYIWYK	24	3	3	Q16557;Q00888;Q15238		2369.3	0	8.528e-05	High	High				High	3.1384	3.66543				2.73516				High		High				3.94454		3.29091	High	High	High				3.3728	3.05579	3.1498					High
	SDPVTLNLLPK	98	6	6	Q16557;P11464;Q00887;Q00889;Q00888;Q13046		1196.69	0	4.191e-05	High	High	High	High	High	High	3.13334	3.49072	3.26076	3.11275	2.99748	3.27761	High	High	High	High	High	High	2.87725	3.02968	3.15617	3.45631	3.30909	3.3528	High	High	High	High			3.59219	3.03989	3.39173	2.78281			High	High	High
	YIAGPYECEIR	58	3	3	Q00887;Q00889;Q00888	C8(Carbamidomethyl)	1370.64	0	0.0002024	High	High	High	High	High	High	3.11545	2.99105	2.88316	2.9488	1.93947	2.59323	High	High	High	High	High	High	2.59011	3.30021	2.7365	3.1581	2.43198	3.03288	High	High	High	High			2.53696	2.85697	2.51467	2.51908			High	High	High
	TLFIFGVTK	40	4	4	Q16557;Q9UQ72;P11465;Q00888		1025.6	0	4.696e-05	High	High	High			High	2.94752	2.85043	2.9625			2.69379				High		High				2.96778		2.57073		High	High					2.89833	2.7741
	HSGLYACSVR	22	3	3	Q13046;Q16557;Q00888	C7(Carbamidomethyl)	1149.55	0	0.0001559	High	High	High				2.836	2.55908	2.4418							High						2.80694					High						2.90396
	LSIPQITTK	40	3	3	Q00888;Q13046;Q15238		1000.6	0	8.826e-05	High	High	High			High	2.50769	2.08566	2.24146			2.09582	High			High	High	High	2.35875			1.89374	1.64003	1.88462	High		High	High			2.04628		2.43819	2.35889
	SGENLYLSCFAESNPR	12	1	1	Q00888	C9(Carbamidomethyl)	1843.83	0	2.081e-06		High				High		3.85654				3.82506				High		High				2.47458		3.42429		High						3.55725
	LSKPYITINNLNPR	2	1	1	Q00888		1642.93	0	1.472e-05		High						3.27409
	IIYGPAYSGR	15	1	1	Q00888		1096.58	0	0.0002668		High						2.93818								High		High				2.34863		2.49139		High						2.42226
	AQYSWTINGK	5	1	1	Q00888		1167.58	0	6.862e-05																High		High				1.85934		3.14949
	FQLSGQK	36	5	5	Q9UQ72;Q16557;Q00888;Q13046;Q00889		807.435	0.0002725	0.002244	High	High	High	High			1.82568	1.70575	1.50187	1.2372				High	High	High	High	High		1.35453	1.68669	1.78492	1.66292	1.85474	High	High	High				1.50932	1.67125	1.44871					High
	VSEGKDVLLLVHNLPQNLAGYIWYK	2	1	1	Q00888		2869.56	0.0003655	0.002795																High		High				1.92731		2.09718
	EAMEAVILTCDPATPAASYQWWMNGQSLPMTHR	1	1	1	Q00888	C10(Carbamidomethyl)	3762.71	0.0003655	0.00314																		High						1.68303
	Sequence	# PSMs	# Proteins	# Protein Groups	Protein Group Accessions	Modifications	MH+ [Da]	q-Value	PEP	A3	G3	M3	S3	Y3	AE3	XCorr A3	XCorr G3	XCorr M3	XCorr S3	XCorr Y3	XCorr AE3	B3	H3	N3	T3	Z3	AF3	XCorr B3	XCorr H3	XCorr N3	XCorr T3	XCorr Z3	XCorr AF3	C3	I3	O3	U3	AA3	AG3	XCorr C3	XCorr I3	XCorr O3	XCorr U3	XCorr AA3	XCorr AG3	D3	J3	P3	V3
	NIILEEGKEILVGDVGQTVDDPYATFVK	35	1	1	P23528		3062.59	0	9.344e-11	High	High			High		4.89642	5.60731			3.21442		High			High	High		4.39883			6.16329	5.19416		High	High		High	High		5.63126	5.45371		3.19052	4.14447
	HELQANCYEEVKDR	10	1	1	P23528	C7(Carbamidomethyl)	1790.81	0	6.249e-05		High						4.46531					High						4.12128									High						2.6473
	KEDLVFIFWAPESAPLK	27	1	1	P23528		1990.07	0	1.246e-07		High			High			4.71934			3.19268		High			High	High		3.16306			4.15963	3.18792		High	High		High	High		5.28418	3.67246		3.30467	3.35588
	AVLFCLSEDKK	7	1	1	P23528	C5(Carbamidomethyl)	1309.68	0.0008065	0.009644	High						1.94897																		High						1.37542
Q00889	Pregnancy-specific beta-1-glycoprotein 6 OS=Homo sapiens GN=PSG6 PE=2 SV=1 - [PSG6_HUMAN]	42.07	1	6	13	523	60.3261	24.83	9	25		0			58.2482	38.85	12	25		0			59.3124	30.8	10	24		0			61.8603	30.8	10	25	40.0284	24.83	9	18	48.4024	24.83	9	23	49.4498	24.83	9	22	7.50656	4.6	2
	Sequence	# PSMs	# Proteins	# Protein Groups	Protein Group Accessions	Modifications	MH+ [Da]	q-Value	PEP	A3	G3	M3	S3	Y3	AE3	XCorr A3	XCorr G3	XCorr M3	XCorr S3	XCorr Y3	XCorr AE3	B3	H3	N3	T3	Z3	AF3	XCorr B3	XCorr H3	XCorr N3	XCorr T3	XCorr Z3	XCorr AF3	C3	I3	O3	U3	AA3	AG3	XCorr C3	XCorr I3	XCorr O3	XCorr U3	XCorr AA3	XCorr AG3	D3	J3	P3	V3
	SNPVTLNVLYGPDLPR	33	1	1	Q00889		1754.94	0	1.151e-07	High	High	High			High	3.68278	3.77274	2.73579			2.72465		High		High	High	High		3.12585		2.78678	2.74171	3.76448	High	High	High				4.07125	3.24172	3.30627					High
	DVLAFTCEPK	53	4	4	Q00887;Q16557;Q00889;Q15238	C7(Carbamidomethyl)	1179.57	0	0.0002379	High	High	High	High		High	3.1641	3.23909	3.08695	3.24775		2.65632	High	High	High	High	High	High	2.85357	3.01957	2.90677	3.32623	3.17946	2.99933	High	High	High	High			3.09174	2.75345	3.16035	2.77555			High	High	High
	SDPVTLNLLPK	98	6	6	Q16557;P11464;Q00887;Q00889;Q00888;Q13046		1196.69	0	4.191e-05	High	High	High	High	High	High	3.13334	3.49072	3.26076	3.11275	2.99748	3.27761	High	High	High	High	High	High	2.87725	3.02968	3.15617	3.45631	3.30909	3.3528	High	High	High	High			3.59219	3.03989	3.39173	2.78281			High	High	High
	YIAGPYECEIR	58	3	3	Q00887;Q00889;Q00888	C8(Carbamidomethyl)	1370.64	0	0.0002024	High	High	High	High	High	High	3.11545	2.99105	2.88316	2.9488	1.93947	2.59323	High	High	High	High	High	High	2.59011	3.30021	2.7365	3.1581	2.43198	3.03288	High	High	High	High			2.53696	2.85697	2.51467	2.51908			High	High	High
	ILILPSVTR	70	6	6	Q16557;P11464;Q13046;Q00887;Q00889;Q15238		1011.65	0	0.0001205	High	High	High	High	High	High	2.78965	2.77856	2.41472	2.50736	1.79014	2.45881	High	High	High	High	High	High	2.49023	2.44066	2.23978	2.4881	2.38485	2.67312	High	High	High	High			2.47007	2.61372	2.80284	2.12466			High	High	High
	TLYLFGVTK	59	2	2	Q00887;Q00889		1041.6	0	0.000238	High	High	High	High	High	High	2.66695	2.71876	2.65613	2.35942	2.6136	2.21426	High	High	High	High	High	High	2.47033	2.32479	2.59599	2.27429	2.63327	2.91201	High	High	High	High			2.95288	2.70649	2.35991	2.04111			High	High	High
	LICDPETPDASYLWLLNGQNLPMTHR	36	1	1	Q00889	C3(Carbamidomethyl)	3054.48	0	9.144e-08	High	High	High			High	2.63016	2.82061	2.97812			3.24999		High		High	High	High		2.18589		2.43026	3.02979	3.55062	High	High	High				3.13452	2.3565	2.80148					High
	IYPSFTYYR	68	3	3	P11464;Q00887;Q00889		1209.59	0	0.0003047	High	High	High	High	High	High	1.78795	2.44753	2.09268	1.85746	1.60272	1.71281		High	High	High	High	High		1.86608	1.69867	2.00462	1.66976	2.45283	High	High	High				1.72661	2.04428	1.90781					High	High
	GQMTDLYHYITSYVVHGQIIYGPAYSGR	1	1	1	Q00889		3189.55	0	7.915e-08																									High						4.21573
	SGENLDLSCFADSNPPAEYSWTINGK	8	1	1	Q00889	C9(Carbamidomethyl)	2872.27	0	6.835e-06		High				High		3.43459				2.71942						High						3.01426	High						3.15556
	LPMPYITINNLNPR	1	1	1	Q00889		1655.89	0	3.41e-05																											High						3.01018
	FQLSGQK	36	5	5	Q9UQ72;Q16557;Q00888;Q13046;Q00889		807.435	0.0002725	0.002244	High	High	High	High			1.82568	1.70575	1.50187	1.2372				High	High	High	High	High		1.35453	1.68669	1.78492	1.66292	1.85474	High	High	High				1.50932	1.67125	1.44871					High
	EVMEAVR	2	1	1	Q00889		833.418	0.000798	0.0103																									High						1.71064
	Sequence	# PSMs	# Proteins	# Protein Groups	Protein Group Accessions	Modifications	MH+ [Da]	q-Value	PEP	A3	G3	M3	S3	Y3	AE3	XCorr A3	XCorr G3	XCorr M3	XCorr S3	XCorr Y3	XCorr AE3	B3	H3	N3	T3	Z3	AF3	XCorr B3	XCorr H3	XCorr N3	XCorr T3	XCorr Z3	XCorr AF3	C3	I3	O3	U3	AA3	AG3	XCorr C3	XCorr I3	XCorr O3	XCorr U3	XCorr AA3	XCorr AG3	D3	J3	P3	V3
	CYTAVVPLVYGGETK	38	1	1	P01591	C1(Carbamidomethyl)	1656.83	0	7.753e-07			High		High	High			2.53337		3.26168	3.49564	High	High	High	High	High		3.83513	2.98596	2.79866	2.4439	4.23465				High	High	High	High			4.02879	2.59896	3.19528	3.44772				High
	SSEDPNEDIVER	47	1	1	P01591		1389.61	0	4.668e-05			High		High	High			2.47314		2.18862	2.72346	High	High	High	High	High	High	3.09106	3.167	2.67578	2.90845	2.34744	2.40178				High	High	High				1.85882	2.22404	2.88074	High		High	High
	FVYHLSDLCK	40	1	1	P01591	C9(Carbamidomethyl)	1281.63	0	2.735e-05						High						2.37468		High	High	High	High	High		2.99293	3.14433	2.76633	3.39016	2.98479			High	High	High	High			2.89005	2.48333	2.56081	2.33896			High	High
	MVETALTPDACYPD	7	1	1	P01591	C11(Carbamidomethyl)	1582.68	0	0.000129					High	High					1.2286	1.80003					High						2.17533
	IVLVDNK	11	1	1	P01591		800.487	0.0003452	0.003858					High						2.4235		High				High		2.01677				2.7926														High
	IIVPLNNR	2	1	1	P01591		938.577	0.002868	0.05782																	High						1.84085
P0DN86	Choriogonadotropin subunit beta 3 OS=Homo sapiens GN=CGB3 PE=1 SV=1 - [CGB3_HUMAN]	41.21	4	5	5	201	11.6225	22.42	2	4	10.486	33.94	4	8	16.4932	22.42	2	4	28.4273	33.94	4	13	10.0801	22.42	2	3	19.1101	22.42	2	6					14.1761	28.48	3	5	14.6692	22.42	2	4					16.015	22.42	2
	Sequence	# PSMs	# Proteins	# Protein Groups	Protein Group Accessions	Modifications	MH+ [Da]	q-Value	PEP	A3	G3	M3	S3	Y3	AE3	XCorr A3	XCorr G3	XCorr M3	XCorr S3	XCorr Y3	XCorr AE3	B3	H3	N3	T3	Z3	AF3	XCorr B3	XCorr H3	XCorr N3	XCorr T3	XCorr Z3	XCorr AF3	C3	I3	O3	U3	AA3	AG3	XCorr C3	XCorr I3	XCorr O3	XCorr U3	XCorr AA3	XCorr AG3	D3	J3	P3	V3
	GVNPVVSYAVALSCQCALCR	65	4	1	P0DN86	C14(Carbamidomethyl); C16(Carbamidomethyl); C19(Carbamidomethyl)	2224.07	0	1.354e-10	High			High	High	High	3.08414			4.82575	3.70166	3.82154	High	High	High		High	High	4.25674	4.04581	3.80987		3.91031	3.12987	High	High		High		High	4.79655	4.33577		4.85463		3.91143	High		High	High
	VLQGVLPALPQVVCNYR	87	4	1	P0DN86	C14(Carbamidomethyl)	1926.06	0	8.844e-08	High			High	High	High	3.0117			3.69367	3.55694	4.42005	High	High	High		High	High	2.7884	3.30529	5.41384		4.56446	2.98609	High	High		High		High	4.49435	3.23773		4.58389		3.15675	High		High	High
	DHPLTCDDPR	36	4	1	P0DN86	C6(Carbamidomethyl)	1225.53	0	0.000482					High						2.07951		High	High	High				1.9214	1.43804	1.67437																High		High	High
	CRPINATLAVEK	5	4	1	P0DN86	C1(Carbamidomethyl)	1371.74	0	6.119e-06															High						3.00403
	STTDCGGPKDHPLTCDDPR	8	4	1	P0DN86	C5(Carbamidomethyl); C15(Carbamidomethyl)	2128.9	0.0008093	0.01009					High						0.903906		High						1.02034																		High
	Sequence	# PSMs	# Proteins	# Protein Groups	Protein Group Accessions	Modifications	MH+ [Da]	q-Value	PEP	A3	G3	M3	S3	Y3	AE3	XCorr A3	XCorr G3	XCorr M3	XCorr S3	XCorr Y3	XCorr AE3	B3	H3	N3	T3	Z3	AF3	XCorr B3	XCorr H3	XCorr N3	XCorr T3	XCorr Z3	XCorr AF3	C3	I3	O3	U3	AA3	AG3	XCorr C3	XCorr I3	XCorr O3	XCorr U3	XCorr AA3	XCorr AG3	D3	J3	P3	V3
	FSGSGSGTDFTLTISR	4	1	1	P01619		1632.79	0	4.336e-07																	High						3.72711
	ASQSVSSSYLAWYQQKPGQAPR	4	1	1	P01619		2439.21	0	1.4e-06																	High						3.7867
	LLIYGASSR	4	1	1	P01619		979.556	0	0.0002076																	High						2.96035
Q13822	Ectonucleotide pyrophosphatase/phosphodiesterase family member 2 OS=Homo sapiens GN=ENPP2 PE=1 SV=3 - [ENPP2_HUMAN]	40.44	1	21	21	543	83.9746	31.75	17	36	2.57908	4.29	2	3	68.7076	23.17	13	27		0			79.5177	28.39	16	36	6.01561	9.73	5	6	54.3972	20.97	12	24	4.24117	7.18	3	5	65.0528	26.3	15	29	78.5126	29.2	17	34	12.3905	8.69	4
	Sequence	# PSMs	# Proteins	# Protein Groups	Protein Group Accessions	Modifications	MH+ [Da]	q-Value	PEP	A3	G3	M3	S3	Y3	AE3	XCorr A3	XCorr G3	XCorr M3	XCorr S3	XCorr Y3	XCorr AE3	B3	H3	N3	T3	Z3	AF3	XCorr B3	XCorr H3	XCorr N3	XCorr T3	XCorr Z3	XCorr AF3	C3	I3	O3	U3	AA3	AG3	XCorr C3	XCorr I3	XCorr O3	XCorr U3	XCorr AA3	XCorr AG3	D3	J3	P3	V3
	CVNVIFVGDHGMEDVTCDR	23	1	1	Q13822	C1(Carbamidomethyl); C17(Carbamidomethyl)	2222.96	0	2.922e-06	High		High	High			4.42973		2.42614	2.87041						High		High				3.22741		3.29231	High	High					2.87134	3.862						High	High
	CFELQEAGPPDCR	32	1	1	Q13822	C1(Carbamidomethyl); C12(Carbamidomethyl)	1578.67	0	3.895e-07	High	High		High		High	3.4522	3.65371		4.01428		3.77506				High		High				2.91723		3.42319	High	High	High		High		3.7909	3.05162	3.38488		2.88888			High	High
	VSPSFSQNCLAYK	41	1	1	Q13822	C9(Carbamidomethyl)	1500.71	0	3.345e-05	High	High	High	High	High	High	3.33689	2.25278	1.70985	2.94475	1.32817	2.21867				High		High				1.98267		2.77822	High	High	High	High	High		3.13771	2.53878	2.87214	1.68786	2.09463			High	High	High
	WWGGQPLWITATK	28	1	1	Q13822		1543.81	0	7.632e-06	High	High		High		High	3.30155	3.13354		3.78723		2.48301			High	High		High			3.1503	2.92071		3.15106	High	High	High				3.31681	4.17517	2.47065					High	High
	AGTFFWSVVIPHER	30	1	1	Q13822		1645.85	0	3.314e-07	High	High		High		High	3.27978	3.4299		4.01815		3.53825				High		High				3.06307		2.96652	High	High	High				2.63274	2.68807	2.91003					High	High
	YGPFGPEMTNPLR	31	1	1	Q13822		1478.71	0	0.0001399	High	High		High		High	3.14243	2.80561		2.96328		2.48187				High		High				2.12137		3.00658	High	High	High		High		3.10677	2.77552	2.80911		1.90678			High
	QMSYGFLFPPYLSSSPEAK	6	1	1	Q13822		2149.03	0	5.073e-05	High						2.72428
	TEFLSNYLTNVDDITLVPGTLGR	51	1	1	Q13822		2538.31	0	1.636e-06	High	High	High	High		High	2.71508	2.14601	1.90882	1.71088		2.90706		High		High		High		1.7469		2.60819		2.46299	High	High					2.17597	2.11						High	High
	IVGQLMDGLK	11	1	1	Q13822		1073.6	0	0.0002425	High						2.51696									High		High				2.26885		3.20363					High						2.65259			High
	RIEDIHLLVER	23	1	1	Q13822		1392.79	0	0.000148	High	High		High		High	2.44919	2.48719		2.86406		3.06383				High		High				3.19906		2.90047	High	High	High				2.7494	2.00591	2.26237					High	High
	YDAFLVTNMVPMYPAFK	47	1	1	Q13822		2006.97	0	7.212e-07	High	High	High	High	High	High	2.38531	2.58879	3.11835	2.00423	1.60572	2.28238		High	High	High		High		2.49427	1.36518	2.30985		2.5347	High	High	High		High	High	2.14052	2.12488	2.51893		2.11553	1.04502		High	High
	AAECPAGFVRPPLIIFSVDGFR	56	1	1	Q13822	C4(Carbamidomethyl)	2419.26	0	1.157e-06	High	High	High	High	High	High	2.30008	3.1269	2.18995	3.31863	1.88999	3.52463	High	High	High	High		High	2.57908	1.86243	3.21068	2.83794		3.45991	High	High	High	High	High	High	4.24732	2.53994	3.07466	2.78229	2.12456	2.23509		High	High	High
	GDCCTNYQVVCK	35	1	1	Q13822	C3(Carbamidomethyl); C4(Carbamidomethyl); C11(Carbamidomethyl)	1503.6	0	8.306e-05	High	High	High	High	High	High	2.29479	2.33993	2.7763	2.07071	1.97447	2.4393				High		High				3.07275		2.23784		High		High				2.86021		1.98411				High	High
	SYTSCCHDFDELCLK	24	1	1	Q13822	C5(Carbamidomethyl); C6(Carbamidomethyl); C13(Carbamidomethyl)	1934.77	0	4.574e-05	High			High		High	1.95691			1.91904		1.6258				High		High				1.61285		1.92377		High	High		High			2.17237	1.95612		1.69422			High	High
	NEENACHCSEDCLAR	11	1	1	Q13822	C6(Carbamidomethyl); C8(Carbamidomethyl); C12(Carbamidomethyl)	1864.7	0	6.957e-06					High	High					1.65535	2.90734	High						1.49578																			High
	DIEHLTSLDFFR	18	1	1	Q13822		1492.74	0	3.89e-06				High		High				3.88027		3.28037				High		High				3.05822		4.39751	High	High			High		3.77608	3.65969			3.72209			High
	QAEVSSVPDHLTSCVRPDVR	51	1	1	Q13822	C14(Carbamidomethyl)	2252.11	5.633e-05	0.0004017	High	High	High	High		High	2.19922	2.49401	1.0884	2.09875		1.55191				High		High				2.23614		2.50873	High	High	High		High		2.50256	2.41607	1.55647		1.65931			High	High
	QYVEGSSIPVPTHYYSIITSCLDFTQPADK	2	1	1	Q13822	C21(Carbamidomethyl)	3416.64	0.0003486	0.003147	High					High	2.05446					2.26325
	TYLHTYESEI	20	1	1	Q13822		1255.58	0.0004163	0.002895	High	High				High	1.95022	2.27414				1.71559				High		High				2.61996		1.96642	High	High	High				2.59676	1.8369	1.96556					High	High
	SCGTHSPYMRPVYPTK	1	1	1	Q13822	C2(Carbamidomethyl)	1880.88	0.001634	0.02835																																							High
	ILTILQWLTLPDHERPSVYAFYSEQPDFSGHK	2	1	1	Q13822		3787.91	0.004224	0.08711																High						1.40673
	Sequence	# PSMs	# Proteins	# Protein Groups	Protein Group Accessions	Modifications	MH+ [Da]	q-Value	PEP	A3	G3	M3	S3	Y3	AE3	XCorr A3	XCorr G3	XCorr M3	XCorr S3	XCorr Y3	XCorr AE3	B3	H3	N3	T3	Z3	AF3	XCorr B3	XCorr H3	XCorr N3	XCorr T3	XCorr Z3	XCorr AF3	C3	I3	O3	U3	AA3	AG3	XCorr C3	XCorr I3	XCorr O3	XCorr U3	XCorr AA3	XCorr AG3	D3	J3	P3	V3
	LLAALLEDEGGSGRPLLQAAK	41	1	1	Q9Y490		2122.19	0	2.294e-07	High	High	High			High	4.7582	4.60051	2.75388			3.65958	High	High		High	High	High	3.96015	2.88771		3.57581	3.98583	3.82931	High	High			High	High	3.7766	4.55939			4.25037	3.63735
	VAGSVTELIQAAEAMK	11	1	1	Q9Y490		1617.85	0	2.102e-07	High						4.27661						High						4.16846						High						4.92121
	QVAASTAQLLVACK	16	1	1	Q9Y490	C13(Carbamidomethyl)	1459.79	0	2.71e-05	High	High				High	4.07281	4.03421				2.08974	High						3.30988						High				High		3.68666				2.41007
	AVSSAIAQLLGEVAQGNENYAGIAAR	40	1	1	Q9Y490		2573.33	0	8.287e-09	High	High	High			High	4.01698	4.21447	3.14488			3.84202	High	High		High	High	High	3.7763	2.1497		5.17628	4.64409	3.96696	High	High			High	High	5.29508	4.21889			4.54712	4.87979
	AVAEQIPLLVQGVR	24	1	1	Q9Y490		1492.88	0	6.718e-05	High	High				High	3.9917	3.47819				2.72651	High				High		3.80925				3.73272		High	High			High		3.89003	2.89724			2.94642
	TLAESALQLLYTAK	47	1	1	Q9Y490		1521.85	0	3.619e-07	High	High	High		High	High	3.98711	3.73342	2.40149		2.71536	3.75265	High	High		High	High	High	4.19512	2.49681		3.33392	3.41051	2.38759	High	High	High	High	High	High	3.72896	3.36531	2.9418	2.59108	3.29573	2.7602
	NLGTALAELR	17	1	1	Q9Y490		1057.6	0	6.301e-06	High						3.34946						High				High		3.47646				3.52623		High	High			High		3.14551	2.85811			3.00551
	TEDSGLQTQVIAAATQCALSTSQLVACTK	40	1	1	Q9Y490	C17(Carbamidomethyl); C27(Carbamidomethyl)	3052.49	0	4.522e-06	High	High					3.12303	3.80838					High			High	High	High	3.18343			3.62236	4.24729	3.57511	High	High	High		High		4.35128	3.36451	2.90017		3.78831
	ASAGPQPLLVQSCK	18	1	1	Q9Y490	C13(Carbamidomethyl)	1455.76	0	4.141e-06	High	High					3.04215	3.22131					High			High			2.99009			2.08709			High	High			High		3.57698	3.14167			2.52951
	GSQAQPDSPSAQLALIAASQSFLQPGGK	35	1	1	Q9Y490		2754.41	0	4.323e-07	High	High	High			High	2.94247	3.75586	1.53437			2.67704	High			High	High		2.91319			2.72134	3.45481		High	High			High		4.49721	3.75253			3.4145
	GAAAHPDSEEQQQR	20	1	1	Q9Y490		1523.68	0	0.0001286	High	High				High	2.76057	3.38027				2.11117					High						1.99944		High	High	High		High		3.71818	2.35604	1.96083		3.17764
	LAQAAQSSVATITR	11	1	1	Q9Y490		1416.78	0	2.924e-07	High					High	2.03952					3.93736	High				High		3.63325				4.41258
	VSQMAQYFEPLTLAAVGAASK	26	1	1	Q9Y490		2182.12	0	6.913e-07		High						2.63975					High				High		3.9776				2.74747		High				High		4.07521				2.96798
	VGAIPANALDDGQWSQGLISAAR	5	1	1	Q9Y490		2310.18	0	0.0001735													High						3.95953
	GLAGAVSELLR	24	1	1	Q9Y490		1085.63	0	3.232e-05		High				High		3.99076				3.27269	High			High	High		3.82299			3.99689	3.43114		High				High		3.96279				4.10995
	VGDDPAVWQLK	5	1	1	Q9Y490		1227.64	0	1.065e-05													High						3.81465						High						3.72122
	DKAPGQLECETAIAALNSCLR	5	1	1	Q9Y490	C9(Carbamidomethyl); C19(Carbamidomethyl)	2317.13	0	7.397e-06													High						3.67347						High						3.73122
	ALSTDPAAPNLK	14	1	1	Q9Y490		1197.65	0	0.0002312		High						2.78117					High				High	High	3.42129				2.25272	1.95618	High	High					2.98923	2.39159
	AQEACGPLEMDSALSVVQNLEK	10	1	1	Q9Y490	C5(Carbamidomethyl)	2389.14	0	3.229e-07													High					High	3.06762					2.8635	High						4.53066
	ELLENPVQPINDMSYFGCLDSVMENSK	9	1	1	Q9Y490	C18(Carbamidomethyl)	3129.42	0	1.04e-07						High						3.02455	High				High		2.98686				2.23115		High						5.31896
	ADAEGESDLENSR	4	1	1	Q9Y490		1392.59	0	0.0001126													High						2.85147									High						1.08035
	ALGDLISATK	12	1	1	Q9Y490		988.566	0	9.673e-05						High						1.52362	High			High			1.59072			1.91933			High						2.77527
	LNEAAAGLNQAATELVQASR	12	1	1	Q9Y490		2027.05	0	3.912e-08		High						5.22393									High						4.7579		High				High		4.83506				3.32735
	MVGGIAQIIAAQEEMLR	7	1	1	Q9Y490		1829.96	0	7.952e-08																									High						4.47947
	ACEFAGFQCQIQFGPHNEQK	1	1	1	Q9Y490	C2(Carbamidomethyl); C9(Carbamidomethyl)	2396.05	0	4.522e-10																									High						4.41619
	QAAASATQTIAAAQHAASTPK	7	1	1	Q9Y490		1995.02	0	3.767e-06																High						2.65253			High						4.18974
	ILAQATSDLVNAIK	6	1	1	Q9Y490		1456.84	0	1.854e-05		High						4.10814																	High						4.04285
	TMLESAGGLIQTAR	4	1	1	Q9Y490		1447.76	0	4.055e-05																									High				High		3.6729				2.92653
	LHTDDELNWLDHGR	4	1	1	Q9Y490		1720.8	0	9.918e-07																									High						3.35291
	IGITNHDEYSLVR	6	1	1	Q9Y490		1516.77	0	9.693e-05																									High				High		2.8274				2.97522
	AVTDSINQLITMCTQQAPGQK	2	1	1	Q9Y490	C13(Carbamidomethyl)	2304.13	0	9.641e-06																									High						2.82658
	NCGQMSEIEAK	1	1	1	Q9Y490	C2(Carbamidomethyl)	1266.54	0	0.0002155																									High						2.66145
	VVAPTISSPVCQEQLVEAGR	3	1	1	Q9Y490	C11(Carbamidomethyl)	2140.11	0	5.237e-07
	ALCGFTEAAAQAAYLVGVSDPNSQAGQQGLVEPTQFAR	2	1	1	Q9Y490	C3(Carbamidomethyl)	3922.9	0	4.92e-05
	TVTDMLMTICAR	1	1	1	Q9Y490	C10(Carbamidomethyl)	1411.67	0	0.0003939
	FFYSDQNVDSR	2	1	1	Q9Y490		1377.61	0	0.0004465
	AGALQCSPSDAYTK	2	1	1	Q9Y490	C6(Carbamidomethyl)	1468.67	0	0.0003752
	LGAASLGAEDPETQVVLINAVK	2	1	1	Q9Y490		2195.19	0	2.742e-07
	GVAALTSDPAVQAIVLDTASDVLDK	1	1	1	Q9Y490		2469.31	0	2.308e-05																													High						3.11695
	QNLLQAAGNVGQASGELLQQIGESDTDPHFQDALMQLAK	3	1	1	Q9Y490		4136.03	5.4e-05	0.0004013						High						2.04999
	SIAAATSALVK	25	1	1	Q9Y490		1031.61	5.414e-05	0.0003894	High	High				High	2.47506	2.35904				2.67216	High			High	High		3.02808			3.26579	3.23866		High	High			High		2.94924	2.81023			2.85597
	VLVQNAAGSQEK	14	1	1	Q9Y490		1243.66	5.588e-05	0.0005062	High						2.62099									High	High					2.74441	3.03418		High				High		3.13447				3.16393
	VQELGHGCAALVTK	18	1	1	Q9Y490	C8(Carbamidomethyl)	1482.77	5.588e-05	0.000636		High				High		1.70398				2.61882	High				High		1.7906				2.00249		High	High			High		2.17961	2.70737			2.43113
	ALDYYMLR	4	1	1	Q9Y490		1044.52	0.0001004	0.001051																	High						0.931335		High						2.3354
	LKPLPGETMEK	12	1	1	Q9Y490		1242.68	0.0001231	0.0004117	High					High	2.51037					2.44958	High			High	High		2.44043			2.46712	3.22814			High						2.50551
	EVANSTANLVK	20	1	1	Q9Y490		1145.61	0.0001231	0.0007647					High	High					1.2964	2.22794	High			High	High		2.49019			2.24485	2.32069		High				High		2.84083				2.29754
	DLDQASLAAVSQQLAPR	3	1	1	Q9Y490		1782.93	0.0001231	0.0007202																									High						1.93581
	VMVTNVTSLLK	1	1	1	Q9Y490		1204.7	0.0001231	0.0005302
	AVTQALNR	2	1	1	Q9Y490		872.494	0.0001935	0.00289																									High						2.10202
	ECANGYLELLDHVLLTLQKPSPELK	1	1	1	Q9Y490	C2(Carbamidomethyl)	2880.52	0.0001992	0.00126						High						0.924322
	AGFLDLK	2	1	1	Q9Y490		763.435	0.0003376	0.002769
	EAAYHPEVAPDVR	4	1	1	Q9Y490		1453.7	0.0003971	0.003283													High						2.01492
	EQGVEEHETLLLR	2	1	1	Q9Y490		1552.79	0.0007702	0.00863																													High						1.63495
	SAQPASAEPR	1	1	1	Q9Y490		1013.5	0.001276	0.01977																									High						1.85194
	ISIGNVVK	4	1	1	Q9Y490		829.514	0.001419	0.02036		High						2.00733																	High						2.52222
	TSTPEDFIR	2	1	1	Q9Y490		1065.52	0.001812	0.0219																									High						2.43878
	DVDNALR	2	1	1	Q9Y490		802.404	0.003045	0.05499													High						1.92585
	ILADATAK	2	1	1	Q9Y490		802.466	0.003683	0.07649																									High						1.75395
	EGTETFADHR	2	1	1	Q9Y490		1162.51	0.006423	0.1288													High						0.990189
Q9BXR6	Complement factor H-related protein 5 OS=Homo sapiens GN=CFHR5 PE=1 SV=1 - [FHR5_HUMAN]	37.08	1	15	16	231	21.9302	9.31	5	10		0				0			30.9329	18.1	9	16	14.3698	7.91	4	6	13.143	7.73	4	7	35.1048	13.88	7	13		0				0			29.316	17.75	9	14	19.0871	9.14	4
	Sequence	# PSMs	# Proteins	# Protein Groups	Protein Group Accessions	Modifications	MH+ [Da]	q-Value	PEP	A3	G3	M3	S3	Y3	AE3	XCorr A3	XCorr G3	XCorr M3	XCorr S3	XCorr Y3	XCorr AE3	B3	H3	N3	T3	Z3	AF3	XCorr B3	XCorr H3	XCorr N3	XCorr T3	XCorr Z3	XCorr AF3	C3	I3	O3	U3	AA3	AG3	XCorr C3	XCorr I3	XCorr O3	XCorr U3	XCorr AA3	XCorr AG3	D3	J3	P3	V3
	ITCTEEGWSPTPK	61	2	2	Q03591;Q9BXR6	C3(Carbamidomethyl)	1505.69	0	3.455e-08	High	High	High	High	High	High	2.99962	3.53721	3.13957	3.22232	2.81426	3.04118	High	High	High	High	High	High	2.77575	2.78963	2.83924	2.72724	3.16502	2.73562	High	High	High	High	High		3.97835	2.9119	3.2566	3.11846	3.51997		High	High		High
	TGDAVEFQCK	31	1	1	Q9BXR6	C9(Carbamidomethyl)	1154.51	0	0.0005653	High	High	High				2.91595	3.11645	2.6242						High	High	High				2.80953	2.50942	2.91725					High		High				1.6601		2.429	High	High		High
	CLDPCVVSEENMNK	4	1	1	Q9BXR6	C1(Carbamidomethyl); C5(Carbamidomethyl)	1694.72	0	8.064e-05																																					High	High
	KIQCVDGEWTTLPTCVEQVK	22	1	1	Q9BXR6	C4(Carbamidomethyl); C15(Carbamidomethyl)	2391.17	0	1.438e-05		High	High					3.72909	1.94049						High						4.31658							High	High	High				2.43486	3.28959	2.45984	High	High		High
	NEYAMIGNNMITCINGIWTELPMCVATHQLK	4	1	1	Q9BXR6	C13(Carbamidomethyl); C24(Carbamidomethyl)	3622.7	0	0.0004224						High						1.02918			High						1.8943
	VGSDSVQCYQFGWSPNFPTCK	1	1	1	Q9BXR6	C8(Carbamidomethyl); C20(Carbamidomethyl)	2464.07	0	8.054e-07																												High						3.38091
	GECHVPILEANVDAQPK	1	1	1	Q9BXR6	C3(Carbamidomethyl)	1876.92	0	2.868e-06																												High						3.01951
	ENYLLPEAK	34	1	1	Q9BXR6		1076.56	0.0001047	0.001096	High	High	High		High	High	1.96429	1.85148	1.78626		1.4606	1.44482			High	High	High				2.0513	1.5132	2.10109						High	High					2.08677	1.87182	High	High		High
	GWSTPPICSFTK	23	1	1	Q9BXR6	C8(Carbamidomethyl)	1380.66	0.0001174	0.0008201	High	High	High				2.12419	2.31784	2.07557						High						2.09116							High	High					2.08064	2.27921		High	High
	WNPEVDCTEKR	5	1	1	Q9BXR6	C7(Carbamidomethyl)	1433.65	0.0001424	0.001047																																					High
	AMISSPPFR	25	1	1	Q9BXR6		1005.52	0.0001489	0.001484	High	High	High				2.37723	2.60497	2.32359						High						2.37189								High	High					2.36653	2.57094		High		High
	MCSFPFVK	9	1	1	Q9BXR6	C2(Carbamidomethyl)	1015.47	0.0001713	0.001407			High						2.10706																			High						1.94796			High	High
	CSDIFR	8	1	1	Q9BXR6	C1(Carbamidomethyl)	797.361	0.001241	0.01421		High			High			1.65429			1.78273																										High
	SCGPPPQLSNGEVK	1	1	1	Q9BXR6	C2(Carbamidomethyl)	1469.7	0.001293	0.01847																												High						1.52191
	LQGSVTVTCR	1	1	1	Q9BXR6	C9(Carbamidomethyl)	1120.58	0.001703	0.02895
	WQSLPR	1	1	1	Q9BXR6		786.426	0.00966	0.245																																						High
	Sequence	# PSMs	# Proteins	# Protein Groups	Protein Group Accessions	Modifications	MH+ [Da]	q-Value	PEP	A3	G3	M3	S3	Y3	AE3	XCorr A3	XCorr G3	XCorr M3	XCorr S3	XCorr Y3	XCorr AE3	B3	H3	N3	T3	Z3	AF3	XCorr B3	XCorr H3	XCorr N3	XCorr T3	XCorr Z3	XCorr AF3	C3	I3	O3	U3	AA3	AG3	XCorr C3	XCorr I3	XCorr O3	XCorr U3	XCorr AA3	XCorr AG3	D3	J3	P3	V3
	VDCGYPHVTPK	1	1	1	Q07654	C3(Carbamidomethyl)	1272.6	0.0003069	0.00454
	IPGVPWCFKPLQEAECTF	1	1	1	Q07654	C7(Carbamidomethyl); C16(Carbamidomethyl)	2179.04	0.005979	0.1412
Q04756	Hepatocyte growth factor activator OS=Homo sapiens GN=HGFAC PE=1 SV=1 - [HGFA_HUMAN]	36.18	1	17	17	557					43.9177	18.02	8	19	21.2282	12.52	5	8	51.8008	22.6	10	22	30.4621	15.57	7	14	42.4799	17.4	7	16	31.901	18.02	8	14	49.8603	21.37	10	19	29.0146	16.64	7	12	32.6253	10.69	5	10	48.6186	19.85	8
	Sequence	# PSMs	# Proteins	# Protein Groups	Protein Group Accessions	Modifications	MH+ [Da]	q-Value	PEP	A3	G3	M3	S3	Y3	AE3	XCorr A3	XCorr G3	XCorr M3	XCorr S3	XCorr Y3	XCorr AE3	B3	H3	N3	T3	Z3	AF3	XCorr B3	XCorr H3	XCorr N3	XCorr T3	XCorr Z3	XCorr AF3	C3	I3	O3	U3	AA3	AG3	XCorr C3	XCorr I3	XCorr O3	XCorr U3	XCorr AA3	XCorr AG3	D3	J3	P3	V3
	VQLSPDLLATLPEPASPGR	95	1	1	Q04756		1961.07	0	1.518e-07		High	High	High	High	High		4.16069	3.7786	4.41985	3.73236	3.75034	High	High	High	High	High	High	4.41918	4.75725	4.32457	3.82534	4.23169	4.13091	High	High	High	High	High	High	4.597	4.20448	3.8759	4.3414	4.51315	4.1521	High	High	High	High
	TTDVTQTFGIEK	58	1	1	Q04756		1339.67	0	1.924e-06		High	High	High	High			3.96052	3.55656	4.06368	4.02139		High	High	High		High	High	4.14886	4.27171	3.44776		3.7362	3.37162	High	High		High	High	High	3.97149	4.00813		3.19859	3.66678	3.54815	High	High	High	High
	SQFVQPICLPEPGSTFPAGHK	63	1	1	Q04756	C8(Carbamidomethyl)	2297.14	0	2.175e-05		High	High	High	High	High		2.74577	3.02095	3.20698	4.02479	3.50957	High	High	High	High	High	High	3.96819	4.24302	3.57452	3.07585	3.1814	3.31957	High	High	High	High	High	High	3.0129	2.60644	2.67894	2.87323	3.59533	3.39915	High	High	High	High
	SDACQGDSGGPLACEK	46	1	1	Q04756	C4(Carbamidomethyl); C14(Carbamidomethyl)	1651.67	0	1.909e-06		High	High	High	High			3.00149	3.05662	3.54281	3.0809		High	High	High	High			3.02309	2.65653	3.25065	2.39502				High		High	High	High		2.64163		2.50284	2.16304	2.40247	High		High	High
	LCNIEPDER	54	1	1	Q04756	C2(Carbamidomethyl)	1145.52	0	1.627e-05		High	High	High	High	High		2.62309	2.97814	2.74167	2.92604	3.08592	High	High	High	High	High	High	2.98851	2.75477	2.66026	2.25371	2.96406	2.46865				High	High	High				2.84144	2.03589	2.4185	High	High	High	High
	LEACESLTR	44	1	1	Q04756	C4(Carbamidomethyl)	1078.52	0	0.0001438		High	High	High	High			2.61403	2.29822	2.82621	2.84805		High	High	High		High	High	2.52308	2.98027	2.42981		2.50028	2.57593	High	High		High		High	2.05072	2.67767		2.51014		2.49055	High	High	High	High
	EALVPLVADHK	55	1	1	Q04756		1191.67	0	0.0003275		High	High	High	High	High		1.83345	2.26238	2.16266	1.93249	1.90604	High	High	High		High	High	1.96091	2.69072	2.65257		1.6869	1.77862		High		High	High	High		1.72231		1.85878	1.70852	1.85377	High		High	High
	YIPYTLYSVFNPSDHDLVLIR	59	1	1	Q04756		2525.31	0	7.905e-07		High	High	High	High	High		1.59459	1.77637	2.01373	1.75066	1.70933	High	High	High		High	High	1.72119	1.18789	2.07923		1.39382	1.34636	High	High		High	High	High	1.91842	1.67044		2.03107	1.24642	2.1448	High		High	High
	CQIAGWGHLDENVSGYSSSLR	26	1	1	Q04756	C1(Carbamidomethyl)	2336.07	0	5.966e-08			High		High				4.1757		3.01174																	High	High	High				3.48243	4.21882	5.0155	High		High	High
	YEYLEGGDR	26	1	1	Q04756		1101.48	0	7.427e-05				High	High					2.67227	2.72798			High	High					2.52403	2.65518							High		High				1.91285		2.17005	High			High
	QGHVEQCECFGGR	8	1	1	Q04756	C7(Carbamidomethyl); C9(Carbamidomethyl)	1563.64	0	2.374e-06			High		High				3.65813		3.79593			High	High					3.18548	3.54926
	VANYVDWINDR	4	1	1	Q04756		1364.66	0	1.314e-05																												High						2.85666
	CSSPEVYGADISPNMLCAGYFDCK	2	1	1	Q04756	C1(Carbamidomethyl); C17(Carbamidomethyl); C23(Carbamidomethyl)	2741.13	0	4.088e-08																												High		High				2.86272		3.42646
	DSALSWEYCR	7	1	1	Q04756	C9(Carbamidomethyl)	1286.55	0	0.0001314																														High						2.76535				High
	MLHACTSEGSAHRK	3	1	1	Q04756	C5(Carbamidomethyl)	1584.73	5.588e-05	0.0002973																													High						2.00153
	TWCEGTR	6	1	1	Q04756	C3(Carbamidomethyl)	909.387	0.00147	0.02942					High						0.963249				High						1.67275								High	High					0.955346	1.22737
	WCATTHNYDR	1	1	1	Q04756	C2(Carbamidomethyl)	1323.55	0.00407	0.09484					High						1.28063
	Sequence	# PSMs	# Proteins	# Protein Groups	Protein Group Accessions	Modifications	MH+ [Da]	q-Value	PEP	A3	G3	M3	S3	Y3	AE3	XCorr A3	XCorr G3	XCorr M3	XCorr S3	XCorr Y3	XCorr AE3	B3	H3	N3	T3	Z3	AF3	XCorr B3	XCorr H3	XCorr N3	XCorr T3	XCorr Z3	XCorr AF3	C3	I3	O3	U3	AA3	AG3	XCorr C3	XCorr I3	XCorr O3	XCorr U3	XCorr AA3	XCorr AG3	D3	J3	P3	V3
	LLIYWASTR	4	1	1	P06312		1122.63	0	2.962e-05																	High						3.0853
	SSQSVLYSSNNK	2	1	1	P06312		1313.63	0	9.86e-05
	NYLAWYQQKPGQPPK	4	1	1	P06312		1817.93	0.0002767	0.0016																	High						2.03439
	ESGVPDR	3	1	1	P06312		759.363	0.000755	0.01165																	High						1.99161
Q16557	Pregnancy-specific beta-1-glycoprotein 3 OS=Homo sapiens GN=PSG3 PE=2 SV=2 - [PSG3_HUMAN]	35.51	1	3	15	612	112.019	24.3	11	40		0			72.1618	21.96	10	25		0			80.3772	28.04	12	29		0			94.8452	25.93	12	33	51.3462	17.29	9	19	67.631	21.96	10	25	63.417	21.96	10	23	7.50656	4.67	2
	Sequence	# PSMs	# Proteins	# Protein Groups	Protein Group Accessions	Modifications	MH+ [Da]	q-Value	PEP	A3	G3	M3	S3	Y3	AE3	XCorr A3	XCorr G3	XCorr M3	XCorr S3	XCorr Y3	XCorr AE3	B3	H3	N3	T3	Z3	AF3	XCorr B3	XCorr H3	XCorr N3	XCorr T3	XCorr Z3	XCorr AF3	C3	I3	O3	U3	AA3	AG3	XCorr C3	XCorr I3	XCorr O3	XCorr U3	XCorr AA3	XCorr AG3	D3	J3	P3	V3
	LPKPYITINNLNPR	78	3	3	Q16557;P11464;Q13046		1652.95	0	3.095e-06	High	High	High	High		High	4.41806	4.44724	4.09994	3.77751		4.56663	High	High	High	High	High	High	4.16992	4.21697	4.26655	4.73586	4.35792	5.16286	High	High	High	High			3.25015	4.3386	5.05137	2.7875			High	High
	PYITINNLNPR	34	4	4	Q16557;Q00888;P11464;Q13046		1314.72	0	3.833e-07	High	High	High			High	3.90643	4.16518	3.63439			3.72035	High	High		High		High	3.83977	3.65818		3.93096		3.8819	High	High	High	High			4.01988	3.99934	4.38453	3.35778				High
	DVLAFTCEPK	53	4	4	Q00887;Q16557;Q00889;Q15238	C7(Carbamidomethyl)	1179.57	0	0.0002379	High	High	High	High		High	3.1641	3.23909	3.08695	3.24775		2.65632	High	High	High	High	High	High	2.85357	3.01957	2.90677	3.32623	3.17946	2.99933	High	High	High	High			3.09174	2.75345	3.16035	2.77555			High	High	High
	DVLLLVHNLPQNLAGYIWYK	24	3	3	Q16557;Q00888;Q15238		2369.3	0	8.528e-05	High	High				High	3.1384	3.66543				2.73516				High		High				3.94454		3.29091	High	High	High				3.3728	3.05579	3.1498					High
	SDPVTLNLLPK	98	6	6	Q16557;P11464;Q00887;Q00889;Q00888;Q13046		1196.69	0	4.191e-05	High	High	High	High	High	High	3.13334	3.49072	3.26076	3.11275	2.99748	3.27761	High	High	High	High	High	High	2.87725	3.02968	3.15617	3.45631	3.30909	3.3528	High	High	High	High			3.59219	3.03989	3.39173	2.78281			High	High	High
	ENKDVLAFTCEPK	47	3	3	Q16557;Q00887;Q15238	C10(Carbamidomethyl)	1550.75	0	1.796e-05	High	High		High		High	2.95436	3.33223		3.41882		3.63383	High	High	High	High	High	High	3.25393	3.4334	3.23675	3.35512	3.3708	3.67751	High	High	High				3.34148	3.24134	3.65613					High
	TLFLFGVTK	73	4	4	Q16557;Q9UQ72;P11465;Q00888		1025.6	0	3e-05	High	High	High	High		High	2.94752	2.85043	2.9625	2.58332		2.69379		High	High	High	High	High		2.6272	2.47791	2.96778	2.65456	2.57073	High	High	High	High			2.91861	2.89833	2.7741	2.2786			High	High	High
	HSGLYACSVR	22	3	3	Q13046;Q16557;Q00888	C7(Carbamidomethyl)	1149.55	0	0.0001559	High	High	High				2.836	2.55908	2.4418							High						2.80694					High						2.90396
	ILILPSVTR	70	6	6	Q16557;P11464;Q13046;Q00887;Q00889;Q15238		1011.65	0	0.0001205	High	High	High	High	High	High	2.78965	2.77856	2.41472	2.50736	1.79014	2.45881	High	High	High	High	High	High	2.49023	2.44066	2.23978	2.4881	2.38485	2.67312	High	High	High	High			2.47007	2.61372	2.80284	2.12466			High	High	High
	YTAGPYECEIR	53	3	3	Q16557;P11464;P11465	C8(Carbamidomethyl)	1358.6	0	6.104e-05	High	High	High	High		High	2.68704	2.80759	2.79666	2.68701		2.90785	High	High	High	High	High	High	2.34781	2.66601	2.90229	2.72069	2.7387	3.07744	High	High	High	High			3.21148	3.02609	2.68656	2.5442			High	High
	SYPVTLNVLYGPDLPR	9	1	1	Q16557		1803.96	0	0.0001844						High						2.32					High						2.84396				High						1.92727
	YTAGPYECEIRNPVSASR	8	2	2	P11464;Q16557	C8(Carbamidomethyl)	2069.97	0	0.0001715		High				High		2.00768				2.09207					High						2.24486				High						2.21285
	VSAPSGTGHLPGLNPL	1	1	1	Q16557		1516.81	0.0001007	0.0006267																	High						2.66578
	FQLSGQK	36	5	5	Q9UQ72;Q16557;Q00888;Q13046;Q00889		807.435	0.0002725	0.002244	High	High	High	High			1.82568	1.70575	1.50187	1.2372				High	High	High	High	High		1.35453	1.68669	1.78492	1.66292	1.85474	High	High	High				1.50932	1.67125	1.44871					High
	LFIPQITTK	6	1	1	Q16557		1060.64	0.0003655	0.00325																	High	High					1.44176	1.71935
	Sequence	# PSMs	# Proteins	# Protein Groups	Protein Group Accessions	Modifications	MH+ [Da]	q-Value	PEP	A3	G3	M3	S3	Y3	AE3	XCorr A3	XCorr G3	XCorr M3	XCorr S3	XCorr Y3	XCorr AE3	B3	H3	N3	T3	Z3	AF3	XCorr B3	XCorr H3	XCorr N3	XCorr T3	XCorr Z3	XCorr AF3	C3	I3	O3	U3	AA3	AG3	XCorr C3	XCorr I3	XCorr O3	XCorr U3	XCorr AA3	XCorr AG3	D3	J3	P3	V3
	CVNHYGGYLCLPK	35	1	1	Q12805	C1(Carbamidomethyl); C10(Carbamidomethyl)	1580.73	0	4.875e-10	High		High			High	4.20964		4.49502			4.47724		High	High	High	High	High		4.26744	4.35762	4.00968	3.09485	4.55318	High			High	High	High	2.46068			3.76638	4.91269	4.59242		High		High
	IQCAAGYEQSEHNVCQDIDECTAGTHNCR	53	1	1	Q12805	C3(Carbamidomethyl); C15(Carbamidomethyl); C21(Carbamidomethyl); C28(Carbamidomethyl)	3423.39	0	4.127e-07	High	High	High	High	High	High	3.16472	3.25095	3.17011	3.47163	2.98039	2.48508	High	High	High	High		High	3.40755	3.28959	2.72474	2.49974		3.06079	High	High		High	High		2.95705	3.47928		2.23684	3.16568		High	High	High	High
	SVPSDIFQIQATTIYANTINTFR	61	1	1	Q12805		2600.34	0	0.0001042	High	High	High	High	High	High	3.14507	2.95384	2.06902	2.31104	1.70184	2.91802	High	High	High	High	High	High	3.07914	2.6106	2.29447	2.29111	2.56763	3.6245	High	High		High	High	High	3.03028	2.30444		1.86073	2.86605	2.77081	High	High	High	High
	GSFACQCPPGYQK	26	1	1	Q12805	C5(Carbamidomethyl); C7(Carbamidomethyl)	1499.64	0	2.287e-06	High				High		2.70723				2.43313		High			High	High	High	3.0047			2.54201	2.28723	2.83355				High	High					1.95423	2.38087		High
	QTSPVSAMLVLVK	20	1	1	Q12805		1372.79	0	0.0003793	High					High	2.65721					1.6716		High	High			High		2.14573	2.47724			2.40672	High				High	High	2.44047				2.36452	2.39528
	CVCPVSNAMCR	37	1	1	Q12805	C1(Carbamidomethyl); C3(Carbamidomethyl); C10(Carbamidomethyl)	1353.55	0	5.048e-05		High	High		High			2.75296	2.88205		2.23403		High			High			2.38353			2.53107						High	High	High				1.99183	2.35521	2.12764	High	High
	ADQVCINLR	2	1	1	Q12805	C5(Carbamidomethyl)	1088.55	0	0.0003558
	LNCEDIDECR	8	1	1	Q12805	C3(Carbamidomethyl); C9(Carbamidomethyl)	1323.53	0	0.000108																High						2.32317						High	High					1.98987	1.97559
	TCQDINECETTNECREDEMCWNYHGGFR	1	1	1	Q12805	C2(Carbamidomethyl); C8(Carbamidomethyl); C14(Carbamidomethyl); C20(Carbamidomethyl)	3611.37	0.0001508	0.001581																High						1.23867
	SGNENGEFYLR	2	1	1	Q12805		1285.58	0.0007702	0.007406																													High						1.73361
P09466	Glycodelin OS=Homo sapiens GN=PAEP PE=1 SV=2 - [PAEP_HUMAN]	32.22	1	5	5	67						0							9.3149	17.22	3	5																									8.31823	12.78	2
	Sequence	# PSMs	# Proteins	# Protein Groups	Protein Group Accessions	Modifications	MH+ [Da]	q-Value	PEP	A3	G3	M3	S3	Y3	AE3	XCorr A3	XCorr G3	XCorr M3	XCorr S3	XCorr Y3	XCorr AE3	B3	H3	N3	T3	Z3	AF3	XCorr B3	XCorr H3	XCorr N3	XCorr T3	XCorr Z3	XCorr AF3	C3	I3	O3	U3	AA3	AG3	XCorr C3	XCorr I3	XCorr O3	XCorr U3	XCorr AA3	XCorr AG3	D3	J3	P3	V3
	VLVEDDEIMQGFIR	17	1	1	P09466		1663.83	0	2.914e-07					High						2.73213																	High		High				3.51583		2.41206	High			High
	VHITSLLPTPEDNLEIVLHR	17	1	1	P09466		2296.27	0	2.1e-05					High						2.1657																	High		High				1.94875		2.27329
	HLWYLLDLK	20	1	1	P09466		1200.68	7.18e-05	0.0007362					High						2.62588																	High		High				2.82452		2.4467	High			High
	QMEEPCRF	12	1	1	P09466	C6(Carbamidomethyl)	1096.45	0.0003263	0.002838					High						1.69424																	High						1.56267			High			High
	AFRPLPR	1	1	1	P09466		856.515	0.005274	0.1315																														High						1.99182
	Sequence	# PSMs	# Proteins	# Protein Groups	Protein Group Accessions	Modifications	MH+ [Da]	q-Value	PEP	A3	G3	M3	S3	Y3	AE3	XCorr A3	XCorr G3	XCorr M3	XCorr S3	XCorr Y3	XCorr AE3	B3	H3	N3	T3	Z3	AF3	XCorr B3	XCorr H3	XCorr N3	XCorr T3	XCorr Z3	XCorr AF3	C3	I3	O3	U3	AA3	AG3	XCorr C3	XCorr I3	XCorr O3	XCorr U3	XCorr AA3	XCorr AG3	D3	J3	P3	V3
	GFQQLLQELNQPR	66	1	1	P05154		1570.83	0	2.655e-09	High	High	High	High	High	High	4.44568	4.58299	5.62847	5.3359	4.19627	4.65248	High	High	High	High	High	High	4.88011	4.70802	4.78212	4.78025	4.45212	4.54454	High	High	High	High	High	High	5.17031	4.86948	4.36379	4.66432	5.07679	4.96487	High	High	High	High
	MQILEGLGLNLQK	42	1	1	P05154		1456.82	0	2.926e-06	High	High	High			High	4.12705	4.09686	4.27332			3.48634		High	High		High	High		4.05464	4.05506		4.13708	3.23121	High	High			High	High	4.21929	4.5358			3.55007	2.97974		High	High	High
	MQQVENGLSEK	66	1	1	P05154		1262.6	0	1.861e-05	High	High	High	High	High	High	3.96778	3.58904	2.96891	3.55494	2.98493	2.90942	High	High	High	High	High	High	3.07216	4.0028	3.30765	3.5925	3.42539	3.78363	High	High	High	High	High	High	3.35391	3.85568	3.18257	2.92705	2.65883	3.49876	High	High	High	High
	AAAATGTIFTFR	60	1	1	P05154		1226.65	0	1.018e-05	High	High	High	High	High	High	3.86623	3.79585	3.61082	3.75041	2.98619	3.8543	High	High	High		High	High	3.7091	3.5643	3.50809		3.70501	3.78111	High	High	High	High	High	High	3.47679	3.67068	3.95233	3.08942	3.19566	4.09735	High	High	High	High
	TLYLADTFPTNFR	66	1	1	P05154		1558.79	0	0.0002611	High	High	High	High	High	High	3.22163	2.70668	3.00258	3.31215	2.77816	3.52985	High	High	High	High	High	High	3.37702	2.96546	2.40632	2.6576	3.0349	1.88848	High	High	High	High	High	High	2.56891	2.7973	2.32677	2.43841	2.43609	2.38142	High	High	High	High
	DFTFDLYR	53	1	1	P05154		1076.5	0	0.0004931	High		High	High		High	1.66093		1.85655	2.12986		1.67401	High	High	High		High		2.3236	2.04641	1.88562		2.04729		High		High	High	High	High	2.04076		2.05581	1.93808	2.05308	1.77929	High	High	High	High
	EDQYHYLLDR	59	1	1	P05154		1351.63	0	0.0002632		High	High	High	High			2.64358	2.13782	2.23138	1.80424			High	High	High		High		2.61678	2.51188	1.8125		2.32072	High	High		High	High	High	2.23663	2.3683		2.12677	2.2448	2.39014	High		High	High
	AVVEVDESGTR	9	1	1	P05154		1161.57	0	1.958e-05					High						2.98233			High						3.28959										High						3.49035
	FSIEGSYQLEK	30	1	1	P05154		1300.64	0	6.938e-05		High	High		High	High		2.82745	2.99454		2.76502	2.43656		High	High					2.88603	2.51098					High	High	High				3.51613	2.91755	3.19923				High	High	High
	QLELYLPK	63	1	1	P05154		1003.58	0.000157	0.001168	High	High	High	High	High	High	1.82532	1.70215	1.57222	1.45548	1.02868	1.83046	High	High	High	High	High	High	1.49696	1.65122	1.36984	1.71081	1.44975	1.90892	High	High	High	High	High	High	1.24827	1.72788	1.48721	1.15767	1.38963	1.70116	High	High	High	High
	AKWETSFNHK	5	1	1	P05154		1247.62	0.0003149	0.001948																											High		High				2.33782		2.99189
	QINDYVAK	27	1	1	P05154		950.493	0.001331	0.01985	High		High			High	1.81364		1.39056			1.78233		High	High		High	High		1.68865	1.78406		1.45476	1.86577	High		High		High	High	1.71216		1.94342		1.52079	1.96232	High	High	High	High
Q9UIQ6	Leucyl-cystinyl aminopeptidase OS=Homo sapiens GN=LNPEP PE=1 SV=3 - [LCAP_HUMAN]	31.32	1	28	28	267	68.8955	18.15	16	29		0			31.2582	9.66	8	14		0			72.1141	16.2	17	29					88.1074	19.9	17	32		0			22.5388	8.2	6	8	18.7923	5.85	4	8		0
	Sequence	# PSMs	# Proteins	# Protein Groups	Protein Group Accessions	Modifications	MH+ [Da]	q-Value	PEP	A3	G3	M3	S3	Y3	AE3	XCorr A3	XCorr G3	XCorr M3	XCorr S3	XCorr Y3	XCorr AE3	B3	H3	N3	T3	Z3	AF3	XCorr B3	XCorr H3	XCorr N3	XCorr T3	XCorr Z3	XCorr AF3	C3	I3	O3	U3	AA3	AG3	XCorr C3	XCorr I3	XCorr O3	XCorr U3	XCorr AA3	XCorr AG3	D3	J3	P3	V3
	IIRDEQYTALSNMPK	19	1	1	Q9UIQ6		1778.91	0	1.951e-06	High	High				High	4.66283	4.61975				4.11899				High		High				3.81849		4.809	High	High	High				5.26526	3.63361	4.2012
	YFAATQFEPLAAR	22	1	1	Q9UIQ6		1484.75	0	2.312e-06	High	High				High	4.43299	4.06249				3.48934				High		High				3.9393		3.76137	High	High	High				4.08173	4.21448	4.04039					High
	ANLINNIFELAGLGK	14	1	1	Q9UIQ6		1586.89	0	3.948e-06	High	High				High	4.22934	4.42466				3.29694				High		High				3.64681		3.50593
	FFLNMKPEIQPSDTSYLWHIPLSYVTEGR	19	1	1	Q9UIQ6		3468.73	0	6.897e-05	High	High				High	2.97474	3.7505				3.48539				High		High				3.64334		2.60206	High	High	High				2.7513	2.74159	2.54944					High
	LGYMDLASR	13	1	1	Q9UIQ6		1025.51	0	0.0001121	High	High					2.78935	3.19711								High		High				2.89386		2.40327			High						2.75532
	ELSSYEDFLDAR	11	1	1	Q9UIQ6		1444.66	0	7.931e-06	High	High					2.76273	3.32211								High		High				2.65284		3.32295
	VTFMSAVSSQEK	7	1	1	Q9UIQ6		1313.64	0	0.0001376	High	High					2.15584	3.08861										High						2.08362
	YISIGSEAEK	19	1	1	Q9UIQ6		1096.55	0	0.0001025	High	High				High	2.0339	2.81534				2.32092				High		High				2.70701		2.31238	High	High	High				2.30799	3.07634	2.12097					High
	LLQNQIQQQTWTDEGTPSMR	9	1	1	Q9UIQ6		2374.14	0	1.672e-06		High						1.34485								High		High				3.18764		3.21537
	TDKGWSFLLGK	10	1	1	Q9UIQ6		1251.67	0	6.523e-05		High				High		4.31361				3.32415				High						3.8629					High						4.08464
	KSSVVLDDGLVQDEFSESVK	2	1	1	Q9UIQ6		2181.09	0	0.0001711
	ILEALASSEDVRK	1	1	1	Q9UIQ6		1430.78	0	3.387e-06
	GSSLLLMLK	18	1	1	Q9UIQ6		961.574	5.4e-05	0.0002635	High	High				High	2.96122	3.18279				2.99536				High		High				3.31785		2.493	High		High				2.50757		2.59661
	GWSFLLGK	7	1	1	Q9UIQ6		907.503	0.0001231	0.0004696		High						2.26493								High						2.0517
	GKELFIQQER	3	1	1	Q9UIQ6		1247.67	0.0001231	0.0007566		High						2.85474
	IGQVHYALETTVK	2	1	1	Q9UIQ6		1458.79	0.0001231	0.0009117																High						1.94765
	YQSVSLLDKK	14	1	1	Q9UIQ6		1180.66	0.000198	0.00181	High	High				High	2.6022	2.88675				2.69052				High		High				2.83335		2.69139
	SSLNGDNFR	5	1	1	Q9UIQ6		1009.47	0.0002419	0.001834	High						2.3644											High						2.3639
	LFPWAQIR	18	1	1	Q9UIQ6		1030.58	0.0002599	0.002002	High	High				High	1.68986	1.43193				1.65264				High		High				1.72608		1.54974	High	High	High				2.0356	1.69996	1.25685					High
	ELFIQQER	5	1	1	Q9UIQ6		1062.56	0.0002762	0.001625	High						2.25447
	GFPLVTVQK	15	1	1	Q9UIQ6		988.582	0.0003369	0.003842	High	High				High	2.40777	2.14622				2.08167				High		High				2.15909		1.87265	High	High					1.50742	1.62968
	LYWLMK	13	1	1	Q9UIQ6		853.464	0.0003655	0.002885	High						1.80738									High		High				2.00656		1.81854	High		High				1.98306		1.65416
	INPYVLSDKDR	7	1	1	Q9UIQ6		1319.69	0.0003871	0.004309						High						1.10208				High		High				1.2579		1.57534
	YQSVSLLDK	4	1	1	Q9UIQ6		1052.56	0.0005282	0.006807																High						2.29998
	LLEFFQNYFEIQYPLKK	1	1	1	Q9UIQ6		2220.17	0.0005282	0.006791																High						1.89205
	SAFPCFDEPAFK	7	1	1	Q9UIQ6	C5(Carbamidomethyl)	1415.63	0.002186	0.03696	High	High					1.30907	1.73216								High		High				1.01283		1.09923
	FPLGSYTIQNIVAGSTYLFSTK	1	1	1	Q9UIQ6		2407.25	0.003011	0.0589						High						1.31206
	TWTLQK	1	1	1	Q9UIQ6		776.43	0.003554	0.074																											High						1.62046
	Sequence	# PSMs	# Proteins	# Protein Groups	Protein Group Accessions	Modifications	MH+ [Da]	q-Value	PEP	A3	G3	M3	S3	Y3	AE3	XCorr A3	XCorr G3	XCorr M3	XCorr S3	XCorr Y3	XCorr AE3	B3	H3	N3	T3	Z3	AF3	XCorr B3	XCorr H3	XCorr N3	XCorr T3	XCorr Z3	XCorr AF3	C3	I3	O3	U3	AA3	AG3	XCorr C3	XCorr I3	XCorr O3	XCorr U3	XCorr AA3	XCorr AG3	D3	J3	P3	V3
	FFNVLTTNTDGK	15	1	1	Q92820		1356.68	0	7.624e-06						High						2.91131		High	High	High		High		3.39116	3.12699	2.9907		2.32522					High						2.9832					High
	NLDGISHAPNAVK	18	1	1	Q92820		1335.7	0	0.0001131				High	High	High				3.18638	1.18718	2.13837		High	High		High	High		3.0938	2.96349		1.22915	3.86385																High
	SINGILFPGGSVDLR	20	1	1	Q92820		1544.84	0	0.0004972				High	High	High				3.04949	2.82688	2.16592		High	High	High	High			2.97274	2.94603	1.89763	2.35598						High						1.90718					High
	LDLTEKDYEILFK	11	1	1	Q92820		1626.86	0	2.303e-06					High	High					1.75166	2.78776			High			High			3.0808			2.94182
	IEFISTMEGYK	1	1	1	Q92820		1317.64	5.588e-05	0.000299																													High						3.10937
	YPVYGVQWHPEK	2	1	1	Q92820		1502.74	0.0001229	0.0004587
	YLESAGAR	4	1	1	Q92820		866.436	0.0002016	0.001459					High						1.88919																		High						1.73926
	YYIAASYVK	4	1	1	Q92820		1077.56	0.0004701	0.005658														High				High		1.78642				1.5387					High						2.04295
Q15485	Ficolin-2 OS=Homo sapiens GN=FCN2 PE=1 SV=2 - [FCN2_HUMAN]	29.07	1	8	8	116		0			16.0739	13.1	3	6		0			12.3547	13.1	3	6		0				0				0				0			10.8544	9.27	2	3		0			15.0906	11.82	2
	Sequence	# PSMs	# Proteins	# Protein Groups	Protein Group Accessions	Modifications	MH+ [Da]	q-Value	PEP	A3	G3	M3	S3	Y3	AE3	XCorr A3	XCorr G3	XCorr M3	XCorr S3	XCorr Y3	XCorr AE3	B3	H3	N3	T3	Z3	AF3	XCorr B3	XCorr H3	XCorr N3	XCorr T3	XCorr Z3	XCorr AF3	C3	I3	O3	U3	AA3	AG3	XCorr C3	XCorr I3	XCorr O3	XCorr U3	XCorr AA3	XCorr AG3	D3	J3	P3	V3
	LGEFWLGNDNIHALTAQGTSELR	38	1	1	Q15485		2542.27	0	7.274e-10			High		High				4.34895		3.90959		High		High	High		High	4.03488		4.43671	4.39978		5.30654		High	High	High	High	High		5.07343	3.83649	3.24477	4.03642	5.00981	High			High
	VDGSVDFYR	17	1	1	Q15485		1057.49	0	2.517e-05			High		High				3.20962		2.48766		High		High				2.74174		3.04091							High						2.80584			High			High
	MVGLEGSDK	15	1	1	Q15485		935.449	0	0.0004819			High		High				2.36936		2.47647		High		High			High	2.08916		1.89583			1.94861													High			High
	VDLVDFEDNYQFAK	27	1	1	Q15485		1702.79	0	1.262e-06			High		High				3.9855		3.4577				High						2.86512						High	High	High	High			3.17968	2.8118	2.84257	2.69712				High
	NCHVSNLNGR	6	1	1	Q15485	C2(Carbamidomethyl)	1170.54	0	0.0001374			High						2.90962																		High		High				2.2821		2.54836
	GTHGSFANGINWK	4	1	1	Q15485		1388.67	0.0003299	0.002649			High						3.57936																				High	High					3.2912	2.28294
	GYNYSYK	2	1	1	Q15485		894.398	0.0004075	0.003337																													High						1.7897					High
	DWATYK	7	1	1	Q15485		783.366	0.001601	0.03308																High						2.021				High		High				1.77904		1.45088						High
	Sequence	# PSMs	# Proteins	# Protein Groups	Protein Group Accessions	Modifications	MH+ [Da]	q-Value	PEP	A3	G3	M3	S3	Y3	AE3	XCorr A3	XCorr G3	XCorr M3	XCorr S3	XCorr Y3	XCorr AE3	B3	H3	N3	T3	Z3	AF3	XCorr B3	XCorr H3	XCorr N3	XCorr T3	XCorr Z3	XCorr AF3	C3	I3	O3	U3	AA3	AG3	XCorr C3	XCorr I3	XCorr O3	XCorr U3	XCorr AA3	XCorr AG3	D3	J3	P3	V3
	IGEHTPSALAIMENANVLAR	4	1	1	P04075		2107.1	0	6.109e-06																									High						4.70246
	YASICQQNGIVPIVEPEILPDGDHDLKR	6	1	1	P04075	C5(Carbamidomethyl)	3176.61	0	0.0001631		High				High		2.24304				1.14408													High						2.36288
	GILAADESTGSIAK	1	1	1	P04075		1332.7	0	0.000153
	ALANSLACQGK	4	1	1	P04075	C8(Carbamidomethyl)	1132.58	0.0004569	0.006551		High				High		3.18199				2.5737													High						3.56326
	ELSDIAHR	2	1	1	P04075		940.484	0.0008018	0.005378
	QLLLTADDR	2	1	1	P04075		1044.57	0.001018	0.00858
	LQSIGTENTEENRR	1	1	1	P04075		1646.81	0.001385	0.01833
P54108	Cysteine-rich secretory protein 3 OS=Homo sapiens GN=CRISP3 PE=1 SV=1 - [CRIS3_HUMAN]	28.16	1	5	5	172	14.8632	24.9	4	5		0							15.4769	21.63	3	6	12.8504	18.37	3	5		0			9.61571	10.2	2	4	19.0243	24.9	4	7		0			7.04559	6.94	2	3	26.6396	24.9	4
	Sequence	# PSMs	# Proteins	# Protein Groups	Protein Group Accessions	Modifications	MH+ [Da]	q-Value	PEP	A3	G3	M3	S3	Y3	AE3	XCorr A3	XCorr G3	XCorr M3	XCorr S3	XCorr Y3	XCorr AE3	B3	H3	N3	T3	Z3	AF3	XCorr B3	XCorr H3	XCorr N3	XCorr T3	XCorr Z3	XCorr AF3	C3	I3	O3	U3	AA3	AG3	XCorr C3	XCorr I3	XCorr O3	XCorr U3	XCorr AA3	XCorr AG3	D3	J3	P3	V3
	LYVPYEQGAPCASCPDNCDDGLCTNGCK	39	1	1	P54108	C11(Carbamidomethyl); C14(Carbamidomethyl); C18(Carbamidomethyl); C23(Carbamidomethyl); C27(Carbamidomethyl)	3221.28	0	2.323e-06	High		High	High	High		4.48827		3.94264	2.93195	4.16527			High	High	High		High		3.29175	4.08413	3.47363		3.32444				High	High	High				3.57835	4.20803	3.97132	High		High	High
	YEDLYSNCK	62	1	1	P54108	C8(Carbamidomethyl)	1191.5	0	5.756e-05	High	High	High	High	High		2.93548	2.86741	2.33972	2.69625	2.50884			High	High	High	High	High		2.59944	2.35427	2.14999	2.38646	2.55612				High	High	High				2.47637	2.80761	2.65861	High	High	High	High
	YYYVCQYCPAGNWANR	35	1	1	P54108	C5(Carbamidomethyl); C8(Carbamidomethyl)	2084.87	0	1.455e-06	High	High	High		High		2.46488	2.0788	2.52055		3.35158			High	High	High				2.81608	2.4855	2.5079						High	High	High				3.45426	2.81748	2.64666	High		High	High
	WANQCNYR	33	1	1	P54108	C5(Carbamidomethyl)	1111.47	0	0.0004901	High			High			2.45199			2.92017				High	High	High	High			3.21448	2.87418	2.89162	3.00812						High	High					2.87676	2.80603		High	High	High
	RAVSPPAR	3	1	1	P54108		853.5	0.0004304	0.004398																														High						2.2728
	Sequence	# PSMs	# Proteins	# Protein Groups	Protein Group Accessions	Modifications	MH+ [Da]	q-Value	PEP	A3	G3	M3	S3	Y3	AE3	XCorr A3	XCorr G3	XCorr M3	XCorr S3	XCorr Y3	XCorr AE3	B3	H3	N3	T3	Z3	AF3	XCorr B3	XCorr H3	XCorr N3	XCorr T3	XCorr Z3	XCorr AF3	C3	I3	O3	U3	AA3	AG3	XCorr C3	XCorr I3	XCorr O3	XCorr U3	XCorr AA3	XCorr AG3	D3	J3	P3	V3
	QDNEILIFWSK	50	1	1	P02741		1392.71	0	2.897e-06	High	High	High	High	High		3.90094	4.04904	3.25237	3.66035	2.6124		High	High	High	High		High	3.43995	2.34913	2.47952	3.72666		2.70752	High	High	High		High	High	4.27053	3.25003	3.2098		3.82078	3.41109		High	High	High
	RQDNEILIFWSK	55	1	1	P02741		1548.82	0	1.464e-05	High	High	High	High	High		3.59059	4.22119	4.53672	4.21303	3.50782		High		High	High		High	4.12632		4.09486	4.08528		4.28334	High	High	High	High	High	High	4.31545	4.71982	4.37546	3.1271	4.07745	4.09598		High	High	High
	YEVQGEVFTKPQLWP	115	1	1	P02741		1820.92	0	0.0004202	High	High	High	High	High		2.75179	2.41971	2.21353	2.70036	1.41428		High	High	High	High		High	2.29596	1.6911	1.80474	1.71723		1.9949	High	High	High	High	High	High	2.01405	2.34287	2.44935	1.89122	2.44571	2.1519	High	High	High	High
	ESDTSYVSLK	68	1	1	P02741		1128.54	7.411e-05	0.0009516	High	High	High	High	High		2.36847	2.3036	2.09219	2.27346	1.85166		High	High	High	High		High	2.29738	2.32599	2.39838	1.96583		1.96391	High	High	High	High	High	High	1.83309	2.3583	2.1715	1.80965	2.04729	2.64522		High	High	High
	GYSIFSYATK	34	1	1	P02741		1136.56	0.0002246	0.001188	High	High		High	High		2.74177	2.70745		2.63391	2.5246		High						2.66426						High	High	High			High	2.26448	2.42067	2.63267			2.73723	High	High
	KAFVFPK	30	1	1	P02741		836.503	0.0002368	0.002534	High	High	High	High			2.61519	2.4124	2.22317	2.2074						High						2.10982				High	High		High	High		2.58002	2.84153		2.56071	2.34219		High	High
	APLTKPLK	7	1	1	P02741		867.566	0.002719	0.04571		High						2.01195																			High						2.55393
P04275	von Willebrand factor OS=Homo sapiens GN=VWF PE=1 SV=4 - [VWF_HUMAN]	27.12	1	55	55	518	54.0127	6.83	14	24	55.6271	6.51	12	23	217.195	19.23	37	72		0			14.2801	2.81	6	8		0			138.705	14.15	28	47	15.6824	2.49	5	7		0			9.78884	3.34	6	9		0
	Sequence	# PSMs	# Proteins	# Protein Groups	Protein Group Accessions	Modifications	MH+ [Da]	q-Value	PEP	A3	G3	M3	S3	Y3	AE3	XCorr A3	XCorr G3	XCorr M3	XCorr S3	XCorr Y3	XCorr AE3	B3	H3	N3	T3	Z3	AF3	XCorr B3	XCorr H3	XCorr N3	XCorr T3	XCorr Z3	XCorr AF3	C3	I3	O3	U3	AA3	AG3	XCorr C3	XCorr I3	XCorr O3	XCorr U3	XCorr AA3	XCorr AG3	D3	J3	P3	V3
	RDETLQDGCDTHFCK	30	1	1	P04275	C9(Carbamidomethyl); C14(Carbamidomethyl)	1881.78	0	2.006e-07	High	High				High	4.96301	6.06378				5.32336	High			High	High	High	4.51697			4.18161	4.53562	3.80544	High		High	High			5.75489		4.94483	3.07853				High		High
	YAGSQVASTSEVLK	16	1	1	P04275		1439.74	0	6.598e-08	High	High				High	3.61962	4.62038				4.78101	High						4.43466						High						4.64144									High
	VTVFPIGIGDR	24	1	1	P04275		1173.66	0	2.733e-05	High	High				High	3.52094	3.26675				3.10298		High			High	High		3.13969			2.53067	2.93565	High		High				2.89373		2.79652							High
	ILAGPAGDSNVVK	18	1	1	P04275		1240.69	0	1.885e-05	High	High				High	3.27884	3.36281				2.87428	High				High		2.45432				2.8938		High						3.18268									High
	IGWPNAPILIQDFETLPR	39	1	1	P04275		2080.12	0	9.735e-05	High	High				High	3.24679	3.8727				3.0611	High				High	High	2.6914				2.13145	2.75264	High		High				3.62647		2.24685							High
	LSEAEFEVLK	13	1	1	P04275		1164.61	0	6.543e-05	High	High	High				2.84945	3.69271	2.97069																		High						3.46957					High
	IEDLPTMVTLGNSFLHK	42	1	1	P04275		1915	0	8.519e-05	High	High				High	2.77817	3.13795				2.42106	High	High		High	High	High	2.32648	2.46489		2.21765	2.31019	2.15016	High		High		High		2.16081		2.04765		2.43826			High		High
	KVPLDSSPATCHNNIMK	19	1	1	P04275	C11(Carbamidomethyl)	1911.94	0	9.662e-05	High	High				High	2.36945	3.14482				2.83744		High		High	High			2.22103		2.46957	2.78102		High						3.24819									High
	VLAPATFYAICQQDSCHQEQVCEVIASYAHLCR	29	1	1	P04275	C11(Carbamidomethyl); C16(Carbamidomethyl); C22(Carbamidomethyl); C32(Carbamidomethyl)	3924.8	0	0.0001403	High	High				High	2.34737	2.45892				1.98826	High			High	High		2.22658			2.54825	2.67677		High		High				2.43123		3.04188					High		High
	VEETCGCR	6	1	1	P04275	C5(Carbamidomethyl); C7(Carbamidomethyl)	1010.4	0	0.0003015	High	High					1.77079	2.52436																	High						2.42831
	EGGPSQIGDALGFAVR	16	1	1	P04275		1573.8	0	7.135e-06		High				High		3.67623				3.3082	High	High					3.04232	2.6231					High		High				3.78151		2.99524							High
	ILTSDVFQDCNK	15	1	1	P04275	C10(Carbamidomethyl)	1439.68	0	1.205e-06		High				High		3.38202				2.79451	High				High		2.97105				2.70706		High						3.8467									High
	VIVIPVGIGPHANLK	23	1	1	P04275		1526.94	0	0.0001232		High	High			High		2.3796	1.68965			2.50797	High					High	2.65846					2.54244	High		High				2.20973		2.48446							High
	CLPTACTIQLR	13	1	1	P04275	C1(Carbamidomethyl); C6(Carbamidomethyl)	1332.68	0	8.672e-05		High				High		2.03442				2.77591	High						2.59067						High		High				2.62832		2.03215							High
	LPGDIQVVPIGVGPNANVQELER	6	1	1	P04275		2414.3	0	6.74e-11						High						4.5275													High						6.19687
	RLPGDIQVVPIGVGPNANVQELER	2	1	1	P04275		2570.4	0	4.1e-09																									High						5.82854
	SGFTYVLHEGECCGR	7	1	1	P04275	C12(Carbamidomethyl); C13(Carbamidomethyl)	1771.75	0	1.445e-09						High						3.13789													High						4.6252									High
	YLFPGECQYVLVQDYCGSNPGTFR	6	1	1	P04275	C7(Carbamidomethyl); C16(Carbamidomethyl)	2870.29	0	5.834e-09		High				High		3.22001				3.7995													High						4.37611									High
	FNHLGHIFTFTPQNNEFQLQLSPK	3	1	1	P04275		2857.44	0	1.12e-05																									High						4.36265									High
	AHLLSLVDVMQR	11	1	1	P04275		1381.76	0	4.418e-07		High				High		3.65482				4.12459					High						3.41877		High		High				4.24158		4.29774							High
	YLSDHSFLVSQGDR	2	1	1	P04275		1623.77	0	8.888e-06		High						3.47179																	High						4.11232
	LTGSCSYVLFQNK	11	1	1	P04275	C5(Carbamidomethyl)	1516.75	0	6.481e-05		High				High		3.91266				2.61836					High						3.53342		High		High				3.83116		3.3576
	HIVTFDGQNFK	5	1	1	P04275		1305.66	0	1.773e-06		High				High		3.36893				2.7242													High						3.72942
	NSQWICSNEECPGECLVTGQSHFK	5	1	1	P04275	C6(Carbamidomethyl); C11(Carbamidomethyl); C15(Carbamidomethyl)	2867.22	0	3.116e-05		High						2.53817																	High						3.59709
	LTQVSVLQYGSITTIDVPWNVVPEK	4	1	1	P04275		2786.5	0	6.265e-05						High						2.3329													High						2.89179
	YTLFQIFSK	15	1	1	P04275		1146.62	0	0.0002136		High				High		2.87969				2.70554					High						2.97449		High		High				2.87086		2.51055							High
	EQAPNLVYMVTGNPASDEIKR	3	1	1	P04275		2332.16	0	0.000119																									High						2.69258
	TPDFCAMSCPPSLVYNHCEHGCPR	10	1	1	P04275	C5(Carbamidomethyl); C9(Carbamidomethyl); C18(Carbamidomethyl); C22(Carbamidomethyl)	2892.18	0	3.139e-05		High				High		3.06546				3.11238													High		High				2.49784		2.59906							High
	TATLCPQSCEER	2	1	1	P04275	C5(Carbamidomethyl); C9(Carbamidomethyl)	1451.62	0	1.765e-05		High				High		2.35825				2.73006
	ILDELLQTCVDPEDCPVCEVAGR	2	1	1	P04275	C9(Carbamidomethyl); C15(Carbamidomethyl); C18(Carbamidomethyl)	2688.23	0	1.466e-07
	RPGDVWTLPDQCHTVTCQPDGQTLLK	2	1	1	P04275	C12(Carbamidomethyl); C17(Carbamidomethyl)	3022.45	0	0.0001307
	VAQCSQKPCEDSCR	3	1	1	P04275	C4(Carbamidomethyl); C9(Carbamidomethyl); C13(Carbamidomethyl)	1724.71	0	1.37e-05						High						2.88679
	QHSDPCALNPR	2	1	1	P04275	C6(Carbamidomethyl)	1294.6	0	0.0001862																													High						3.12689
	VSSQCADTR	14	1	1	P04275	C5(Carbamidomethyl)	1023.45	5.324e-05	0.0005676	High					High	1.69376					1.60544				High		High				1.43228		1.64133	High		High				1.97211		1.22095							High
	EAPDLVLQR	19	1	1	P04275		1040.57	5.4e-05	0.0004867	High	High				High	2.12701	2.10872				2.12024	High				High		1.87335				1.68269		High						2.03547							High		High
	AFVVDMMER	3	1	1	P04275		1097.51	5.4e-05	0.0003412						High						2.60848													High						2.58627
	GLWEQCQLLK	9	1	1	P04275	C6(Carbamidomethyl)	1274.66	5.4e-05	0.0006141						High						2.95075													High			High			2.52861			1.90912				High
	EQDLEVILHNGACSPGAR	2	1	1	P04275	C13(Carbamidomethyl)	1965.94	5.4e-05	0.0002338						High						2.49231
	VKEEVFIQQR	13	1	1	P04275		1275.7	5.427e-05	0.0006123		High				High		3.74305				3.58094	High						2.95185						High						3.73711
	SVGSQWASPENPCLINECVR	1	1	1	P04275	C13(Carbamidomethyl); C18(Carbamidomethyl)	2303.05	5.427e-05	0.0007148																									High						3.10104
	CLPSACEVVTGSPR	1	1	1	P04275	C1(Carbamidomethyl); C6(Carbamidomethyl)	1532.72	0.0001231	0.001314
	LVCPADNLR	15	1	1	P04275	C3(Carbamidomethyl)	1057.54	0.0001992	0.001941	High	High				High	1.46107	2.01009				2.23786				High	High	High				1.85241	1.9696	1.58457	High						1.79914									High
	DGTVTTDWK	17	1	1	P04275		1022.48	0.0002396	0.002464	High	High				High	2.26731	2.37816				2.37312		High		High		High		1.57386		1.73322		1.59101	High						2.43004									High
	ICMDEDGNEKRPGDVWTLPDQCHTVTCQPDGQTLLK	1	1	1	P04275	C2(Carbamidomethyl); C22(Carbamidomethyl); C27(Carbamidomethyl)	4213.9	0.0002396	0.002562						High						2.22636
	HGAGVAMDGQDVQLPLLK	1	1	1	P04275		1848.96	0.0003679	0.001904
	ICMDEDGNEK	1	1	1	P04275	C2(Carbamidomethyl)	1210.47	0.0003899	0.004665
	QTMVDSSCR	3	1	1	P04275	C8(Carbamidomethyl)	1083.45	0.0004518	0.003851																																								High
	EYAPGETVK	2	1	1	P04275		993.486	0.0004518	0.004207																																								High
	YDVCSCSDGR	2	1	1	P04275	C4(Carbamidomethyl); C6(Carbamidomethyl)	1218.45	0.0005196	0.003457
	GLRPSCPNSQSPVK	3	1	1	P04275	C6(Carbamidomethyl)	1526.77	0.0006838	0.007325																																								High
	GGQIMTLK	2	1	1	P04275		847.47	0.001036	0.01538																									High						2.54617
	TSACCPSCR	2	1	1	P04275	C4(Carbamidomethyl); C5(Carbamidomethyl); C8(Carbamidomethyl)	1098.41	0.001136	0.02053						High						1.41612																												High
	AEGLECTK	1	1	1	P04275	C6(Carbamidomethyl)	907.419	0.002608	0.04385		High						1.98799
	LCSGFVR	1	1	1	P04275	C2(Carbamidomethyl)	838.424	0.007036	0.1642																											High						1.63231
	AVSPLPYLR	1	1	1	P04275		1015.59	0.007786	0.1877																									High						1.56822
O43184	Disintegrin and metalloproteinase domain-containing protein 12 OS=Homo sapiens GN=ADAM12 PE=1 SV=3 - [ADA12_HUMAN]	26.73	1	18	18	309	75.7814	22.22	14	28		0			86.4556	22.33	14	28		0			85.6414	25.63	16	32		0			85.9321	23.98	16	31	10.2015	4.84	3	5	46.0527	16.28	9	15	52.4288	18.37	10	18		0
	Sequence	# PSMs	# Proteins	# Protein Groups	Protein Group Accessions	Modifications	MH+ [Da]	q-Value	PEP	A3	G3	M3	S3	Y3	AE3	XCorr A3	XCorr G3	XCorr M3	XCorr S3	XCorr Y3	XCorr AE3	B3	H3	N3	T3	Z3	AF3	XCorr B3	XCorr H3	XCorr N3	XCorr T3	XCorr Z3	XCorr AF3	C3	I3	O3	U3	AA3	AG3	XCorr C3	XCorr I3	XCorr O3	XCorr U3	XCorr AA3	XCorr AG3	D3	J3	P3	V3
	NEGLIASSFTETHYLQDGTDVSLAR	13	1	1	O43184		2724.31	0	2.837e-08	High	High				High	6.27125	5.14143				4.68409						High						4.44864	High	High					6.07375	5.90187						High
	IQCQGGASRPVIGTNAVSIETNIPLQQGGR	21	1	1	O43184	C3(Carbamidomethyl)	3121.62	0	4.233e-10	High	High				High	5.95991	6.35875				5.30385				High		High				4.08078		5.97959	High	High	High				6.38866	5.29738	6.16572					High
	GTHVYLGDDMPDPGLVLAGTK	23	1	1	O43184		2156.07	0	1.774e-05	High	High	High			High	3.901	3.56881	2.72762			3.30735				High		High				2.9474		3.03138	High	High	High				4.09817	3.48148	3.23723					High
	CSVSQDPFTSLHEFLDWR	34	1	1	O43184	C1(Carbamidomethyl)	2224.01	0	2.501e-05	High	High	High			High	3.76807	2.32857	2.27358			2.29948		High		High	High	High		2.22871		2.90294	1.71651	1.84859	High	High	High				2.81083	2.7748	3.50679					High
	FGFGGSTDSGPIR	23	1	1	O43184		1297.62	0	8.331e-05	High	High				High	3.54295	3.80806				3.5756		High		High		High		2.5511		3.48362		3.25754	High	High	High				3.77724	3.55815	3.81439					High
	GCSCQMAVEK	16	1	1	O43184	C2(Carbamidomethyl); C4(Carbamidomethyl)	1169.47	0	0.0002676	High	High					2.73421	2.24628								High		High				1.6767		2.35536	High		High				2.81396		2.5011
	GMGVCLFNLPEVR	34	1	1	O43184	C5(Carbamidomethyl)	1491.75	0	2.742e-05	High	High	High			High	2.51563	3.39699	2.36657			2.90164		High		High	High	High		2.73551		3.02875	2.25903	2.68953	High	High	High				3.38632	3.31753	3.10721					High
	VNSAGDPYGNCGK	14	1	1	O43184	C11(Carbamidomethyl)	1338.57	0	7.335e-05	High	High					2.49231	2.14082								High		High				2.6388		2.26161	High						3.12646							High
	NCHCEAHWAPPFCDK	20	1	1	O43184	C2(Carbamidomethyl); C4(Carbamidomethyl); C13(Carbamidomethyl)	1928.76	0	0.0001441	High	High				High	2.11526	3.14596				2.62129				High		High				3.09105		3.18772	High		High				3.48692		2.71377					High
	GYSDSAVSLSTCSGLR	3	1	1	O43184	C12(Carbamidomethyl)	1659.76	0	4.823e-06																		High						3.08935
	GSCGSHHNTPNLAAK	4	1	1	O43184	C3(Carbamidomethyl)	1550.71	0	0.0001731		High						2.8742																			High						2.42299
	LIEIANHVDK	36	1	1	O43184		1151.64	5.4e-05	0.0002528	High	High	High			High	2.76347	2.8614	1.60808			2.77147				High		High				2.77063		2.71139	High	High					3.17555	2.40667						High
	PAPGICFER	23	1	1	O43184	C6(Carbamidomethyl)	1046.51	5.427e-05	0.0004736	High	High				High	2.0939	2.12268				1.90379				High		High				1.86991		2.35716	High	High	High				2.13524	1.81712	1.61733					High
	ELIINLER	15	1	1	O43184		999.582	0.0001004	0.001967	High	High				High	2.56183	2.52106				2.36905				High		High				2.46488		2.54407	High		High				2.54976		2.63137
	GVSLWNQGR	1	1	1	O43184		1016.52	0.000239	0.001696																		High						2.53145
	NHPEVLNIR	15	1	1	O43184		1091.59	0.0003258	0.004051	High	High				High	1.77161	1.72582				1.44183				High		High				1.73997		2.18309	High	High					1.77372	1.19617
	DLETSLEK	11	1	1	O43184		934.471	0.0007186	0.01073	High	High				High	1.90987	1.94655				1.65481				High		High				1.8394		1.92143
	KDLETSLEK	3	1	1	O43184		1062.57	0.004443	0.09226		High						2.53456										High						1.78595	High						2.49317
	Sequence	# PSMs	# Proteins	# Protein Groups	Protein Group Accessions	Modifications	MH+ [Da]	q-Value	PEP	A3	G3	M3	S3	Y3	AE3	XCorr A3	XCorr G3	XCorr M3	XCorr S3	XCorr Y3	XCorr AE3	B3	H3	N3	T3	Z3	AF3	XCorr B3	XCorr H3	XCorr N3	XCorr T3	XCorr Z3	XCorr AF3	C3	I3	O3	U3	AA3	AG3	XCorr C3	XCorr I3	XCorr O3	XCorr U3	XCorr AA3	XCorr AG3	D3	J3	P3	V3
	EAFSLFDKDGDGTITTK	2	1	1	P62158		1844.89	0	1.361e-05																													High						3.6311
	VFDKDGNGYISAAELR	1	1	1	P62158		1754.87	0	0.0001293																													High						3.45228
Q15848	Adiponectin OS=Homo sapiens GN=ADIPOQ PE=1 SV=1 - [ADIPO_HUMAN]	21.72	1	3	3	97		0				0				0			21.4737	21.72	3	8	9.80497	15.57	2	4	14.9377	21.72	3	10		0			17.1192	21.72	3	7						0				0
	Sequence	# PSMs	# Proteins	# Protein Groups	Protein Group Accessions	Modifications	MH+ [Da]	q-Value	PEP	A3	G3	M3	S3	Y3	AE3	XCorr A3	XCorr G3	XCorr M3	XCorr S3	XCorr Y3	XCorr AE3	B3	H3	N3	T3	Z3	AF3	XCorr B3	XCorr H3	XCorr N3	XCorr T3	XCorr Z3	XCorr AF3	C3	I3	O3	U3	AA3	AG3	XCorr C3	XCorr I3	XCorr O3	XCorr U3	XCorr AA3	XCorr AG3	D3	J3	P3	V3
	NGLYADNDNDSTFTGFLLYHDTN	40	1	1	Q15848		2607.13	0	0.0005897			High		High				2.98768		2.29011			High	High					2.80912	2.96034							High	High	High				2.34253	1.11761	2.83	High		High	High
	GDIGETGVPGAEGPR	18	1	1	Q15848		1411.68	0	1.88e-05			High						3.29184					High	High					3.48829	3.12568							High		High				2.83749		3.53053	High		High	High
	IFYNQQNHYDGSTGK	39	1	1	Q15848		1771.8	0	1.928e-06			High		High				3.36187		2.19909			High	High					2.80971	2.4089							High	High	High				2.87547	1.95148	3.17502	High		High	High
P13796	Plastin-2 OS=Homo sapiens GN=LCP1 PE=1 SV=6 - [PLSL_HUMAN]	21.21	1	11	11	95	5.96278	3.67	2	3	6.28224	3.83	2	4		0			4.25045	3.83	2	2		0			10.2702	9.73	4	5	8.40969	3.67	2	3	10.1325	5.74	3	4		0				0			15.1482	10.53	4
	Sequence	# PSMs	# Proteins	# Protein Groups	Protein Group Accessions	Modifications	MH+ [Da]	q-Value	PEP	A3	G3	M3	S3	Y3	AE3	XCorr A3	XCorr G3	XCorr M3	XCorr S3	XCorr Y3	XCorr AE3	B3	H3	N3	T3	Z3	AF3	XCorr B3	XCorr H3	XCorr N3	XCorr T3	XCorr Z3	XCorr AF3	C3	I3	O3	U3	AA3	AG3	XCorr C3	XCorr I3	XCorr O3	XCorr U3	XCorr AA3	XCorr AG3	D3	J3	P3	V3
	VNDDIIVNWVNETLR	31	1	1	P13796		1799.93	0	8.717e-07	High	High	High		High		3.1251	3.20756	3.2594		3.00006		High	High	High				2.42348	3.4685	2.7705								High	High					3.29327	2.38518	High		High	High
	ALENDPDCR	8	1	1	P13796	C8(Carbamidomethyl)	1089.46	0	0.0001373					High						1.53181		High						1.72054																		High
	HVIPMNPNTNDLFNAVGDGIVLCK	15	1	1	P13796	C23(Carbamidomethyl)	2638.31	0	3.723e-07					High						3.20957				High			High			3.65351			2.41812						High						3.51944			High	High
	QFVTATDVVR	8	1	1	P13796		1135.61	0	0.0001104				High						2.81638								High						2.67367					High						2.53525					High
	LNLAFIANLFNR	2	1	1	P13796		1405.79	0	4.278e-06																																								High
	TENLNDDEKLNNAK	3	1	1	P13796		1617.77	0	9.241e-05																													High						3.29007
	AECMLQQAER	3	1	1	P13796	C3(Carbamidomethyl)	1235.55	0	1.924e-05																																							High	High
	MINLSVPDTIDER	13	1	1	P13796		1502.75	5.535e-05	0.001201				High	High					2.93327	1.83995			High						1.96917									High	High					2.82372	2.42			High	High
	ISFDEFIK	9	1	1	P13796		998.518	0.0001556	0.001531	High	High	High				1.57251	2.3286	1.63842					High	High					1.92405	1.72483									High						2.02117
	NWMNSLGVNPR	1	1	1	P13796		1287.63	0.0002335	0.001041															High						1.97981
	YAISMAR	2	1	1	P13796		811.413	0.001269	0.01056
	Sequence	# PSMs	# Proteins	# Protein Groups	Protein Group Accessions	Modifications	MH+ [Da]	q-Value	PEP	A3	G3	M3	S3	Y3	AE3	XCorr A3	XCorr G3	XCorr M3	XCorr S3	XCorr Y3	XCorr AE3	B3	H3	N3	T3	Z3	AF3	XCorr B3	XCorr H3	XCorr N3	XCorr T3	XCorr Z3	XCorr AF3	C3	I3	O3	U3	AA3	AG3	XCorr C3	XCorr I3	XCorr O3	XCorr U3	XCorr AA3	XCorr AG3	D3	J3	P3	V3
	TMLLQPAGSLGSYSYR	8	1	1	P41222		1743.87	0	4.135e-08																		High						4.32564	High		High			High	4.4374		4.06976			3.25753
	AQGFTEDTIVFLPQTDK	6	1	1	P41222		1909.95	0	2.496e-06																		High						2.32545	High		High			High	2.85565		2.05065			1.36436
	MATLYSR	1	1	1	P41222		841.424	0.002161	0.03577																		High						1.88647
O75015	Low affinity immunoglobulin gamma Fc region receptor III-B OS=Homo sapiens GN=FCGR3B PE=1 SV=2 - [FCG3B_HUMAN]	21.03	1	2	5	78						0				0			4.55447	11.59	2	3		0			8.54546	15.02	3	8		0			7.17417	11.59	2	3		0				0			16.5262	11.59	2
	Sequence	# PSMs	# Proteins	# Protein Groups	Protein Group Accessions	Modifications	MH+ [Da]	q-Value	PEP	A3	G3	M3	S3	Y3	AE3	XCorr A3	XCorr G3	XCorr M3	XCorr S3	XCorr Y3	XCorr AE3	B3	H3	N3	T3	Z3	AF3	XCorr B3	XCorr H3	XCorr N3	XCorr T3	XCorr Z3	XCorr AF3	C3	I3	O3	U3	AA3	AG3	XCorr C3	XCorr I3	XCorr O3	XCorr U3	XCorr AA3	XCorr AG3	D3	J3	P3	V3
	WVFKEEDPIHLR	33	2	2	O75015;P08637		1568.82	0	1.907e-05				High	High					2.3672	2.28731			High						2.41822								High	High	High				2.4951	2.39912	3.13349	High		High	High
	AVVFLEPQWYSVLEK	29	1	1	O75015		1807.96	0	1.468e-06				High	High					2.76363	2.31626			High						2.8507								High	High					2.27815	2.11556		High			High
	DSGSYFCR	12	2	2	O75015;P08637	C7(Carbamidomethyl)	991.393	0	0.0002977					High						2.26987																	High						1.96816						High
	AVVFLEPQWYSVLEKDSVTLK	3	1	1	O75015		2451.32	0.0003069	0.004729				High	High					1.46953	1.31037																													High
	VTYLQNGK	1	2	2	P08637;O75015		922.498	0.0005504	0.007337																														High						1.91258
	Sequence	# PSMs	# Proteins	# Protein Groups	Protein Group Accessions	Modifications	MH+ [Da]	q-Value	PEP	A3	G3	M3	S3	Y3	AE3	XCorr A3	XCorr G3	XCorr M3	XCorr S3	XCorr Y3	XCorr AE3	B3	H3	N3	T3	Z3	AF3	XCorr B3	XCorr H3	XCorr N3	XCorr T3	XCorr Z3	XCorr AF3	C3	I3	O3	U3	AA3	AG3	XCorr C3	XCorr I3	XCorr O3	XCorr U3	XCorr AA3	XCorr AG3	D3	J3	P3	V3
	TGSDEPAFMYYMNDGVYGSFASKLSEDLNTIPEVHK	1	1	1	O14977	M9(Oxidation)	4028.82	0.00533	0.1219
	HLLECAKELDVQIIGVK	1	1	1	O14977	C5(Carbamidomethyl)	1965.08	0.008816	0.2209
P07333	Macrophage colony-stimulating factor 1 receptor OS=Homo sapiens GN=CSF1R PE=1 SV=2 - [CSF1R_HUMAN]	11.73	1	8	8	101	17.6995	5.66	3	9		0			12.713	4.32	2	6					19.3729	6.58	4	11	3.4008	4.32	2	3	24.2785	8.23	5	9	10.0176	4.32	2	3	13.151	9.05	6	8		0
	Sequence	# PSMs	# Proteins	# Protein Groups	Protein Group Accessions	Modifications	MH+ [Da]	q-Value	PEP	A3	G3	M3	S3	Y3	AE3	XCorr A3	XCorr G3	XCorr M3	XCorr S3	XCorr Y3	XCorr AE3	B3	H3	N3	T3	Z3	AF3	XCorr B3	XCorr H3	XCorr N3	XCorr T3	XCorr Z3	XCorr AF3	C3	I3	O3	U3	AA3	AG3	XCorr C3	XCorr I3	XCorr O3	XCorr U3	XCorr AA3	XCorr AG3	D3	J3	P3	V3
	CDEAQVLQVWDDPYPEVLSQEPFHK	31	1	1	P07333	C1(Carbamidomethyl)	3029.4	0	7.844e-11	High	High	High			High	4.59696	4.68963	3.60366			4.59588		High	High	High		High		4.68968	4.2479	4.19349		4.42994	High	High	High				4.22316	4.00861	3.4679
	VIPGPPALTLVPAELVR	45	1	1	P07333		1742.06	0	4.951e-06	High	High	High			High	3.28268	2.69405	2.10486			2.55586		High	High	High		High		1.81184	2.59573	2.46446		2.68668	High	High	High				2.60077	1.87787	2.69919
	FIQSQDYQCSALMGGR	5	1	1	P07333	C9(Carbamidomethyl)	1860.84	0	1e-06		High						3.78467								High						4.42846				High						3.22274
	CTEPGDPLGGSAAIHLYVK	1	1	1	P07333	C1(Carbamidomethyl)	1984.98	0.0001508	0.0009277																High						2.06402
	LAIPQQSDFHNNR	11	1	1	P07333		1539.76	0.0004899	0.006613	High	High				High	1.54205	1.2389				1.49902				High		High				1.9622		1.63064		High	High					2.18065	1.48801
	HTFTLSLPR	4	1	1	P07333		1071.59	0.001691	0.02734		High						1.7928																		High						1.70695
	VMSISIR	1	1	1	P07333		805.46	0.002269	0.0379																High						1.1616
	HSTSMFFR	3	1	1	P07333		1012.47	0.00466	0.1019																High						2.02828				High						2.03204
	Sequence	# PSMs	# Proteins	# Protein Groups	Protein Group Accessions	Modifications	MH+ [Da]	q-Value	PEP	A3	G3	M3	S3	Y3	AE3	XCorr A3	XCorr G3	XCorr M3	XCorr S3	XCorr Y3	XCorr AE3	B3	H3	N3	T3	Z3	AF3	XCorr B3	XCorr H3	XCorr N3	XCorr T3	XCorr Z3	XCorr AF3	C3	I3	O3	U3	AA3	AG3	XCorr C3	XCorr I3	XCorr O3	XCorr U3	XCorr AA3	XCorr AG3	D3	J3	P3	V3
	SSCTLFQDIFQHLDK	2	1	1	Q9UNW1	C3(Carbamidomethyl)	1838.87	0.0007004	0.007726
	TRYEDVNPVLLSGPEAPWRDPELLEGTCTPVQLVALIR	1	1	1	Q9UNW1	C28(Carbamidomethyl)	4304.24	0.0009083	0.01279
Q9Y5Y7	Lymphatic vessel endothelial hyaluronic acid receptor 1 OS=Homo sapiens GN=LYVE1 PE=1 SV=2 - [LYVE1_HUMAN]	10.87	1	4	4	75		0			11.2877	8.07	3	6		0			11.039	8.07	3	6		0			9.26892	5.59	2	4		0				0				0				0			10.3131	5.59	2
	Sequence	# PSMs	# Proteins	# Protein Groups	Protein Group Accessions	Modifications	MH+ [Da]	q-Value	PEP	A3	G3	M3	S3	Y3	AE3	XCorr A3	XCorr G3	XCorr M3	XCorr S3	XCorr Y3	XCorr AE3	B3	H3	N3	T3	Z3	AF3	XCorr B3	XCorr H3	XCorr N3	XCorr T3	XCorr Z3	XCorr AF3	C3	I3	O3	U3	AA3	AG3	XCorr C3	XCorr I3	XCorr O3	XCorr U3	XCorr AA3	XCorr AG3	D3	J3	P3	V3
	LLGLSLAGK	32	1	1	Q9Y5Y7		871.561	0	6.45e-05			High		High				2.48263		2.38669		High						2.44259								High	High	High	High			2.62379	1.86655	2.42292	2.46078	High		High	High
	IMGITLVSK	18	1	1	Q9Y5Y7		961.573	0	0.0002716					High						1.94043		High						2.09674									High		High				2.28379		2.23065	High
	NGVGVLIWK	17	1	1	Q9Y5Y7		985.582	0	0.0001977			High						2.31852																		High	High	High	High			2.81044	2.15477	2.47069	2.36658			High	High
	DQVETALK	8	1	1	Q9Y5Y7		903.478	0.0004226	0.001965			High		High				1.62103		1.79262		High						2.3653																		High
	Sequence	# PSMs	# Proteins	# Protein Groups	Protein Group Accessions	Modifications	MH+ [Da]	q-Value	PEP	A3	G3	M3	S3	Y3	AE3	XCorr A3	XCorr G3	XCorr M3	XCorr S3	XCorr Y3	XCorr AE3	B3	H3	N3	T3	Z3	AF3	XCorr B3	XCorr H3	XCorr N3	XCorr T3	XCorr Z3	XCorr AF3	C3	I3	O3	U3	AA3	AG3	XCorr C3	XCorr I3	XCorr O3	XCorr U3	XCorr AA3	XCorr AG3	D3	J3	P3	V3
	LFLSLLDFQITPK	1	1	1	P11597		1534.89	0	0.0002342
	EINVISNIMADFVQTR	2	1	1	P11597		1849.95	0	0.0003124
	VIQTAFQR	2	1	1	P11597		962.541	0.0002579	0.001136
	GVSLFDIINPEIITR	2	1	1	P11597		1686.94	0.000598	0.006263
Q6EMK4	Vasorin OS=Homo sapiens GN=VASN PE=1 SV=1 - [VASN_HUMAN]	10.55	1	6	6	84						0				0			14.9082	7.43	4	6						0				0			7.37147	4.31	2	2					5.20764	4.16	2	3	26.1958	8.02	4
	Sequence	# PSMs	# Proteins	# Protein Groups	Protein Group Accessions	Modifications	MH+ [Da]	q-Value	PEP	A3	G3	M3	S3	Y3	AE3	XCorr A3	XCorr G3	XCorr M3	XCorr S3	XCorr Y3	XCorr AE3	B3	H3	N3	T3	Z3	AF3	XCorr B3	XCorr H3	XCorr N3	XCorr T3	XCorr Z3	XCorr AF3	C3	I3	O3	U3	AA3	AG3	XCorr C3	XCorr I3	XCorr O3	XCorr U3	XCorr AA3	XCorr AG3	D3	J3	P3	V3
	SLTLGIEPVSPTSLR	25	1	1	Q6EMK4		1569.88	0	2.913e-06			High		High				3.38419		3.31823			High	High					3.08182	3.21352							High	High	High				2.83563	3.92178	3.12021	High	High	High	High
	HIQPGAFDTLDR	22	1	1	Q6EMK4		1369.69	0	1.412e-06			High		High				3.12163		2.88014				High						4.40427							High		High				3.23388		3.76532	High		High	High
	ESHVTLASPEETR	17	1	1	Q6EMK4		1455.71	0	0.0004182					High						2.65084																	High	High					1.85037	1.98146		High	High	High	High
	NLHDLDVSDNQLER	17	1	1	Q6EMK4		1667.8	0	3.276e-07			High						4.76631					High	High					4.28965	4.58993							High	High	High				5.243	3.7188	3.74464				High
	YLQGSSVQLR	2	1	1	Q6EMK4		1150.62	7.57e-05	0.0007037																																					High
	LQDNELR	1	1	1	Q6EMK4		887.457	0.005955	0.1367																																								High
	Sequence	# PSMs	# Proteins	# Protein Groups	Protein Group Accessions	Modifications	MH+ [Da]	q-Value	PEP	A3	G3	M3	S3	Y3	AE3	XCorr A3	XCorr G3	XCorr M3	XCorr S3	XCorr Y3	XCorr AE3	B3	H3	N3	T3	Z3	AF3	XCorr B3	XCorr H3	XCorr N3	XCorr T3	XCorr Z3	XCorr AF3	C3	I3	O3	U3	AA3	AG3	XCorr C3	XCorr I3	XCorr O3	XCorr U3	XCorr AA3	XCorr AG3	D3	J3	P3	V3
	LDKPDVVNWMCYR	1	1	1	P04180	C11(Carbamidomethyl)	1695.8	0	5.043e-05																											High						4.33069
	STELCGLWQGR	1	1	1	P04180	C5(Carbamidomethyl)	1306.62	0.0001478	0.0008744																											High						3.36283
	ITTTSPWMFPSR	2	1	1	P04180		1423.7	0.0001478	0.0009599																											High						2.71854
Q4LDE5	Sushi, von Willebrand factor type A, EGF and pentraxin domain-containing protein 1 OS=Homo sapiens GN=SVEP1 PE=1 SV=3 - [SVEP1_HUMAN]	8.15	1	19	19	82	0	1.23	2	4		0			17.0718	2.91	6	8		0			6.45269	1.43	3	5		0			12.1327	2.13	4	6		0				0			6.62703	1.18	2	3		0
	Sequence	# PSMs	# Proteins	# Protein Groups	Protein Group Accessions	Modifications	MH+ [Da]	q-Value	PEP	A3	G3	M3	S3	Y3	AE3	XCorr A3	XCorr G3	XCorr M3	XCorr S3	XCorr Y3	XCorr AE3	B3	H3	N3	T3	Z3	AF3	XCorr B3	XCorr H3	XCorr N3	XCorr T3	XCorr Z3	XCorr AF3	C3	I3	O3	U3	AA3	AG3	XCorr C3	XCorr I3	XCorr O3	XCorr U3	XCorr AA3	XCorr AG3	D3	J3	P3	V3
	IVLCTPPPLISFGVPIPSSALHFGSTVK	13	1	1	Q4LDE5	C4(Carbamidomethyl)	2934.62	0	0.0001415	High	High				High	1.72021	2.14279				2.08787													High		High				2.45677		2.14878
	AVSCGKPAIPENGCIEELAFTFGSK	4	1	1	Q4LDE5	C4(Carbamidomethyl); C14(Carbamidomethyl)	2682.29	0	9.116e-05		High						4.01082																	High		High				3.84108		2.72205
	SVGSPVFVCQANR	1	1	1	Q4LDE5	C9(Carbamidomethyl)	1420.7	0	0.0001918																									High						3.39412
	VIDAEPPVIDWCR	4	1	1	Q4LDE5	C12(Carbamidomethyl)	1569.77	0	5.403e-05																High						2.86467			High						1.91987
	SDQQCLAVSCDEPPIVDHASPETAHR	5	1	1	Q4LDE5	C5(Carbamidomethyl); C10(Carbamidomethyl)	2919.3	0	2.881e-06																High						3.53176																High
	EGFLLQGHGIITCNPDETWTQTSAK	1	1	1	Q4LDE5	C13(Carbamidomethyl)	2803.34	0	5.623e-07
	LLSDFPVVPTATR	2	1	1	Q4LDE5		1415.79	0	9.251e-05
	YSCVGGFFLR	2	1	1	Q4LDE5	C3(Carbamidomethyl)	1205.58	0	0.00017
	SLATSCPEELSK	2	1	1	Q4LDE5	C6(Carbamidomethyl)	1321.63	0	6.177e-05
	CALLLQEIPAISYR	2	1	1	Q4LDE5	C1(Carbamidomethyl)	1646.89	0	0.0001545
	EGYTLAGLDTIECLADGK	2	1	1	Q4LDE5	C13(Carbamidomethyl)	1925.92	0	1.934e-05
	GNVLAWPDFLSGIVGK	19	1	1	Q4LDE5		1672.91	0.0001083	0.0006802	High	High				High	1.58885	2.00401				1.91992				High		High				2.09009		1.89741	High		High				1.947		1.79189					High
	QGFILSGVK	7	1	1	Q4LDE5		948.551	0.0001231	0.00028						High						1.47354				High						1.73305			High						1.81531
	APPACHLVFCGEPPAIK	2	1	1	Q4LDE5	C5(Carbamidomethyl); C10(Carbamidomethyl)	1863.92	0.0001231	0.001664
	GAFQQAAQILLHAR	1	1	1	Q4LDE5		1523.84	0.0001231	0.0002622
	SELMFVR	3	1	1	Q4LDE5		881.454	0.0002419	0.00188																High						1.84209
	ISCGPPAHVENAIAR	2	1	1	Q4LDE5	C3(Carbamidomethyl)	1591.8	0.0005318	0.006933
	IFESEVR	8	1	1	Q4LDE5		879.456	0.000663	0.01128		High						2.01999								High		High				1.99066		1.79
	SIFCSDCPR	2	1	1	Q4LDE5	C4(Carbamidomethyl); C7(Carbamidomethyl)	1141.47	0.001797	0.01657
	Sequence	# PSMs	# Proteins	# Protein Groups	Protein Group Accessions	Modifications	MH+ [Da]	q-Value	PEP	A3	G3	M3	S3	Y3	AE3	XCorr A3	XCorr G3	XCorr M3	XCorr S3	XCorr Y3	XCorr AE3	B3	H3	N3	T3	Z3	AF3	XCorr B3	XCorr H3	XCorr N3	XCorr T3	XCorr Z3	XCorr AF3	C3	I3	O3	U3	AA3	AG3	XCorr C3	XCorr I3	XCorr O3	XCorr U3	XCorr AA3	XCorr AG3	D3	J3	P3	V3
	SEPIVAR	1	1	1	Q8WZ42		771.436	0.007308	0.1846																		High						1.28909
	EVHEEWEEDFEEGQEYYEREEGYDEGEEEWEEAYQER	1	1	1	Q8WZ42		4789.87	0.00745	0.1866																		High						0.109382
	PMYDGGTDIVGYVLEMQEKDTDQWYR	1	1	1	Q8WZ42	M2(Oxidation); M16(Oxidation)	3141.38	0.009331	0.2298
	VTEMLEYPDYELDER	1	1	1	Q8WZ42		1901.85	0.009772	0.2464
Protein Score
The sum of the ion scores of all peptides that were identified.
# PSM's
The number of peptide spectrum matches. The number of PSM's is the total number of identified peptide spectra matched for the protein. The PSM value may be higher than the number of peptides identified for high-scoring proteins because peptides may be identified repeatedly.
Coverage
The percentage of the protein sequence covered by identified peptides.
# Proteins
The number of identified proteins in a protein group, that is, the number of proteins displayed in the Protein Group Members view.
# Unique Peptides
The number of peptide sequences that are unique to a protein group. These are the peptides that are common to the proteins of a protein group, and which do not occur in the proteins of any other group. The number of unique peptides that determine a protein group can be set in Proteome Discoverer.
# Peptides
The total number of distinct peptide sequences identified in the protein group.
Xcorr
Xcorr (cross correlation) is a measure of the goodness of fit of experimental peptide fragments to theoretical spectra created from the sequence b and y ions.
Delta CN
Delta Correlation is a measure of the specificity of the fit. It describes how much better the primary candidate's sequence fits the experimental data vs. the secondary candidate's sequence. A smaller number implies a better fit.
q Value
q value is the minimal false discovery rate at which the identification is considered correct.
Posterior Error Probability (PEP)
The posterior error probability (PEP) is the probability that the observed PSM is incorrect.
[truncated: 92 more columns]

## Sheet: Sheet2
NEGLIASSFTETHYLQDGTDVSLAR
IQCQGGASRPVIGTNAVSIETNIPLQQGGR
GTHVYLGDDMPDPGLVLAGTK
CSVSQDPFTSLHEFLDWR
FGFGGSTDSGPIR
GCSCQMAVEK
GMGVCLFNLPEVR
VNSAGDPYGNCGK
NCHCEAHWAPPFCDK
GYSDSAVSLSTCSGLR
GSCGSHHNTPNLAAK
LIEIANHVDK
PAPGICFER
ELIINLER
GVSLWNQGR
NHPEVLNIR
DLETSLEK
KDLETSLEK
	ADAM12L
	1	MAARPLPVSP	ARALLLALAG	ALLAPCEARG	VSLWNQGRAD	EVVSASVGSG	DLWIPVKSFD	SKNHPEVLNI	RLQRESKELI
	81	INLERNEGLI	ASSFTETHYL	QDGTDVSLAR	NYTVILGHCY	YHGHVRGYSD	SAVSLSTCSG	LRGLIVFENE	SYVLEPMKSA
	161	TNRYKLFPAK	KLKSVRGSCG	SHHNTPNLAA	KNVFPPPSQT	WARRHKRETL	KATKYVELVI	VADNREFQRQ	GKDLEKVKQR
	241	LIEIANHVDK	FYRPLNIRIV	LVGVEVWNDM	DKCSVSQDPF	TSLHEFLDWR	KMKLLPRKSH	DNAQLVSGVY	FQGTTIGMAP
	321	IMSMCTADQS	GGIVMDHSDN	PLGAAVTLAH	ELGHNFGMNH	DTLDRGCSCQ	MAVEKGGCIM	NASTGYPFPM	VFSSCSRKDL
	401	ETSLEKGMGV	CLFNLPEVRE	SFGGQKCGNR	FVEEGEECDC	GEPEECMNRC	CNATTCTLKP	DAVCAHGLCC	EDCQLKPAGT
	481	ACRDSSNSCD	LPEFCTGASP	HCPANVYLHD	GHSCQDVDGY	CYNGICQTHE	QQCVTLWGPG	AKPAPGICFE	RVNSAGDPYG
	561	NCGKVSKSSF	AKCEMRDAKC	GKIQCQGGAS	RPVIGTNAVS	IETNIPLQQG	GRILCRGTHV	YLGDDMPDPG	LVLAGTKCAD
	641	GKICLNRQCQ	NISVFGVHEC	AMQCHGRGVC	NNRKNCHCEA	HWAPPFCDKF	GFGGSTDSGP	IRQADNQGLT	IGILVTILCL
	721	LAAGFVVYLK	RKTLIRLLFT	NKKTTIEKLR	CVRPSRPPRG	FQPCQAHLGH	LGKGLMRKPP	DSYPPKDNPR	RLLQCQNVDI
	801	SRPLNGLNVP	QPQSTQRVLP	PLHRAPRAPS	VPARPLPAKP	ALRQAQGTCK	PNPPQKPLPA	DPLARTTRLT	HALARTPGQW
	881	ETGLRLAPLR	PAPQYPHQVP	RSTHTAYIK
