# Supplementary material for: Longitudinal Proteomic Analysis of Plasma across Healthy Pregnancies Reveals Indicators of Gestational Age
Source: Int J Mol Sci. 2022 Jun 25;23(13):7076. doi: 10.3390/ijms23137076 (PMC9266720; doi:10.3390/ijms23137076)
Supplement: Supplementary file 1 [file ijms-23-07076-s001.zip › Supplementary Material 3 Table S6 Yohannes et al 220427.xlsx]

## Sheet: COMPARISON
Table S6. Maternal plasma proteome comparison across studies
Shown are gene symbols amd direction denotes increasing/decreasing towards term.
Overlapping targets between Romero et al. and Aghaeepour et al. are highlighted in green.
Overlapping targets between Romero et al. and Yohannes et al. are encased with a red border.
Overlapping targets between Aghaeepour et al. and Yohannes et al. are in blue bolded font .
Study	Romero et al.		Aghaeepour et al.		Yohannes et al.
Platform	SomaScan predifined 1,125 targets		SomaScan predifined 1310 targets		Orbitrap LC-MS/MS
Matrix	Serum		Plasma		Plasma
Number significant proteins	112		74		29
	symbol	direction	symbol	direction	symbol	direction
1	ACY1	Increasing	ABL2	Increasing	A1AT	Increasing
3	ADAM12	Increasing	AFP	Increasing	ADAM12	Increasing
2	AGER	Decreasing	APOL1	Increasing	ADIPO	Decreasing
4	AIMP1	Increasing	BCAR3	Increasing	CGB3	Decreasing
5	ANGPT2	Decreasing	BGN	Increasing	CRIS3	Decreasing
6	BGN	Increasing	BIRC5	Increasing	CSF1R	Increasing
7	BMP1	Increasing	BMP1	Increasing	CSH1 / 2	Increasing
8	BOC	Increasing	C10orf54	Increasing	ENPP2	Increasing
9	CA13	Decreasing	CA6	Increasing	F11	Decreasing
10	CA6	Increasing	CCL28	Increasing	FCG3B	Decreasing
11	CAMK2B	Decreasing	CD200	Increasing	FCN2	Decreasing
14	CAMK2D	Decreasing	CD274	Increasing	FHR5	Decreasing
15	CCL15	Increasing	CD63	Increasing	HGFAC	Decreasing
13	CCL23	Decreasing	CDH15	Increasing	LCAP	Increasing
12	CCL25	Increasing	CHKB	Increasing	LYVE1	Decreasing
20	CCL28	Increasing	CNTN4	Decreasing	PAEP	Decreasing
16	CD163	Increasing	CSF1R	Increasing	PAPPA	Increasing
17	CD200	Increasing	CSH1 / 2	Increasing	PLSL	Decreasing
29	CD274	Increasing	CXCL12	Decreasing	PRG2	Increasing
19	CGA TSHB	Increasing	DCN	Decreasing	PSG1	Increasing
21	CSF1R	Increasing	DKKL1	Increasing	PSG11	Increasing
18	CST3	Increasing	ECE1	Decreasing	PSG2	Increasing
22	CTSA	Increasing	EPHA1	Increasing	PSG3	Increasing
23	CTSZ	Increasing	EPHB4	Increasing	PSG4	Increasing
25	CXCL12	Decreasing	F11	Decreasing	PSG6	Increasing
24	CXCL13	Decreasing	F7	Increasing	PSG9	Increasing
26	CXCL6	Decreasing	FLT4	Increasing	SVEP1	Increasing
27	DDR1	Increasing	FTH1 / FTL	Decreasing	VASN	Decreasing
28	ECE1	Decreasing	GDF15	Increasing	VWF	Increasing
30	ENPP7	Increasing	GNLY	Decreasing
31	EPHA1	Increasing	GPC3	Increasing	Number increasing	17
32	EPHB2	Increasing	GPT	Increasing	Number decreasing	12
33	EPO	Increasing	GRN	Increasing	Ratio increasing/decreasing	1.41667
34	F11	Decreasing	HAMP	Decreasing
35	F7	Increasing	HFE2	Increasing
36	FABP3	Increasing	HSD17B1	Increasing
37	FCN1	Decreasing	IGFBP7	Decreasing
38	FGF23	Increasing	IL1RL2	Decreasing
39	FLT4	Increasing	IL22RA2	Increasing
40	FN1	Increasing	ITIH4	Decreasing
41	FSTL3	Increasing	KIT	Decreasing
42	FYN	Decreasing	KLK14	Increasing
43	GHR	Decreasing	LGMN	Increasing
44	GNLY	Decreasing	LMAN2	Increasing
45	GNS	Increasing	LRIG3	Increasing
46	GPC3	Increasing	LY86	Increasing
47	GPNMB	Increasing	MAP2K4	Decreasing
48	GRN	Increasing	MMP12	Decreasing
49	HAMP	Decreasing	MMP2	Decreasing
50	HGFAC	Decreasing	N6AMT1	Increasing
51	HP	Decreasing	NTRK2	Decreasing
52	HRG	Decreasing	NTRK3	Decreasing
53	ICOSLG	Decreasing	OPCML	Increasing
54	IDS	Increasing	PAPPA	Increasing
55	IGFBP1	Increasing	PDE2A	Increasing
56	IGFBP2	Increasing	PGF	Increasing
57	IGFBP4	Decreasing	PIGR	Increasing
58	IGFBP5	Increasing	PLXNB2	Increasing
59	IL17B	Increasing	POMC	Increasing
60	IL1R1	Increasing	PPP3R1	Increasing
61	IL1RL1	Increasing	PRL	Increasing
62	IL22RA2	Increasing	PRSS27	Increasing
63	INHBA	Increasing	RET	Increasing
64	INS	Increasing	RTN4R	Increasing
65	ITGA1 ITGB1	Decreasing	S100A4	Decreasing
66	ITGA2B ITGB3	Increasing	SEMA6A	Increasing
67	JAK2	Decreasing	SLC25A18	Increasing
68	KIT	Decreasing	SLITRK5	Decreasing
69	LGALS3BP	Increasing	SPOCK2	Decreasing
70	LRIG3	Increasing	SST	Increasing
71	LTF	Increasing	STK17B	Increasing
72	MAP2K4	Decreasing	TFF3	Increasing
73	MMP1	Increasing	TGFBR3	Increasing
74	MMP12	Decreasing	TNNT2	Increasing
77	MMP7	Increasing
78	MMP9	Decreasing	Number increasing	54
76	MPO	Decreasing	Number decreasing	20
75	NID1	Increasing	Ratio increasing/decreasing	2.7
79	NID2	Increasing
80	NTN4	Increasing
81	OLR1	Increasing
82	OMD	Increasing
83	PAK6	Decreasing
84	PAPPA	Increasing
85	PCSK9	Increasing
86	PF4	Decreasing
87	PGF	Increasing
88	PIGR	Increasing
89	PLAU	Increasing
90	PPBP (NAP-2)	Decreasing
91	PPBP (CTAP-III)	Decreasing
92	PPIF	Decreasing
93	PRL	Increasing
94	PRSS22	Increasing
95	PTK6	Decreasing
96	RAN	Decreasing
97	REN	Decreasing
98	RET	Increasing
99	SAA1	Decreasing
100	SEMA6A	Increasing
101	SERPINE1	Increasing
102	SHBG	Increasing
103	SIGLEC6	Increasing
104	SLITRK5	Decreasing
105	SRC	Decreasing
106	TFF3	Increasing
107	TGFBR3	Increasing
108	TGM3	Decreasing
109	THBS2	Increasing
110	TNFAIP6	Decreasing
111	VEGFA	Increasing
112	VWF	Increasing
	Number increasing	71
	Number decreasing	41
	Ratio increasing/decreasing	1.73171

## Sheet: raw
	Gene Symbol	UniProt	Direction	Gene	UniProtb	R value	Direction			Gene	UniProtb	Direction
1	ACY1	Q03154	Increasing	ABL2	P42684	0.018	Increasing			A1AT	P01009	Increasing
2	ADAM12	O43184	Increasing	AFP	P02771	0.244	Increasing			ADAM12	O43184	Increasing
3	AGER	Q15109	Decreasing	APOL1	O14791	0.06	Increasing			ADIPO	Q15848	Decreasing
4	AIMP1	Q12904	Increasing	BCAR3	O75815	0.018	Increasing			CGB3	P0DN86	Decreasing
5	ANGPT2	O15123	Decreasing	BGN	P21810	0.156	Increasing	1		CRIS3	P54108	Decreasing
6	BGN	P21810	Increasing	BIRC5	O15392	0.073	Increasing			CSF1R	P07333	Increasing
7	BMP1	P13497	Increasing	BMP1	P13497	0.219	Increasing	2		CSH1 / 2	P0DML2 / P0DML3	Increasing
8	BOC	Q9BWV1	Increasing	C10orf54	Q9H7M9	0.141	Increasing			ENPP2	Q13822	Increasing
9	CA13	Q8N1Q1	Decreasing	CA6	P23280	0.134	Increasing	3		F11	P03951	Decreasing
10	CA6	P23280	Increasing	CCL28	Q9NRJ3	0.072	Increasing	4		FCG3B	O75015	Decreasing
11	CAMK2B	Q13554	Decreasing	CD200	P41217	0.056	Increasing	5		FCN2	Q15485	Decreasing
12	CAMK2D	Q13557	Decreasing	CD274	Q9NZQ7	0.099	Increasing	6		FHR5	Q9BXR6	Decreasing
13	CCL15	Q16663	Increasing	CD63	P08962	0.009	Increasing			HGFAC	Q04756	Decreasing
14	CCL23	P55773	Decreasing	CDH15	P55291	0.043	Increasing			LCAP	Q9UIQ6	Increasing
15	CCL25	O15444	Increasing	CHKB	Q9Y259	0.063	Increasing			LYVE1	Q9Y5Y7	Decreasing
16	CCL28	Q9NRJ3	Increasing	CNTN4	Q8IWV2	-0.065	Decreasing			PAEP	P09466	Decreasing
17	CD163	Q86VB7	Increasing	CSF1R	P07333	0.228	Increasing	7		PAPPA	Q13219	Increasing
18	CD200	P41217	Increasing	CSH1 / 2	P0DML2 / P0DML3	0.366	Increasing			PLSL	P13796	Decreasing
19	CD274	Q9NZQ7	Increasing	CXCL12	P48061	-0.062	Decreasing	8		PRG2	P13727	Increasing
20	CGA TSHB	P01215 P01222	Increasing	DCN	P07585	-0.001	Decreasing			PSG1	P11464	Increasing
21	CSF1R	P07333	Increasing	DKKL1	Q9UK85	0.039	Increasing			PSG11	Q9UQ72	Increasing
22	CST3	P01034	Increasing	ECE1	P42892	-0.113	Decreasing	9		PSG2	P11465	Increasing
23	CTSA	P10619	Increasing	EPHA1	P21709	0.083	Increasing	10		PSG3	Q16557	Increasing
24	CTSZ	Q9UBR2	Increasing	EPHB4	P54760	0.091	Increasing			PSG4	Q00888	Increasing
25	CXCL12	P48061	Decreasing	F11	P03951	-0.157	Decreasing	11		PSG6	Q00889	Increasing
26	CXCL13	O43927	Decreasing	F7	P08709	0.123	Increasing	12		PSG9	Q00887	Increasing
27	CXCL6	P80162	Decreasing	FLT4	P35916	0.06	Increasing	13		SVEP1	Q4LDE5	Increasing
28	DDR1	Q08345	Increasing	FTH1 / FTL	P02794 / P02792	-0.085	Decreasing			VASN	Q6EMK4	Decreasing
29	ECE1	P42892	Decreasing	GDF15	Q99988	0.077	Increasing			VWF	P04275	Increasing
30	ENPP7	Q6UWV6	Increasing	GNLY	P22749	-0.092	Decreasing	14
31	EPHA1	P21709	Increasing	GPC3	P51654	0.402	Increasing	15
32	EPHB2	P29323	Increasing	GPT	P24298	0.085	Increasing
33	EPO	P01588	Increasing	GRN	P28799	0.278	Increasing	17
34	F11	P03951	Decreasing	HAMP	P81172	-0.001	Decreasing	18
35	F7	P08709	Increasing	HFE2	Q6ZVN8	0.004	Increasing
36	FABP3	P05413	Increasing	HSD17B1	P14061	0.028	Increasing
37	FCN1	O00602	Decreasing	IGFBP7	Q16270	-0.16	Decreasing
38	FGF23	Q9GZV9	Increasing	IL1RL2	Q9HB29	-0.021	Decreasing
39	FLT4	P35916	Increasing	IL22RA2	Q969J5	0.097	Increasing	19
40	FN1	P02751	Increasing	ITIH4	Q14624	-0.099	Decreasing
41	FSTL3	O95633	Increasing	KIT	P10721	-0.128	Decreasing	20
42	FYN	P06241	Decreasing	KLK14	Q9P0G3	0.02	Increasing
43	GHR	P10912	Decreasing	LGMN	Q99538	0.161	Increasing
44	GNLY	P22749	Decreasing	LMAN2	Q12907	0.053	Increasing
45	GNS	P15586	Increasing	LRIG3	Q6UXM1	0.029	Increasing	21
46	GPC3	P51654	Increasing	LY86	O95711	0.113	Increasing
47	GPNMB	Q14956	Increasing	MAP2K4	P45985	-0.037	Decreasing	22
48	GRN	P28799	Increasing	MMP12	P39900	-0.03	Decreasing	23
49	HAMP	P81172	Decreasing	MMP2	P08253	-0.037	Decreasing
50	HGFAC	Q04756	Decreasing	N6AMT1	Q9Y5N5	0.156	Increasing
51	HP	P00738	Decreasing	NTRK2	Q16620	-0.007	Decreasing
52	HRG	P04196	Decreasing	NTRK3	Q16288	-0.011	Decreasing
53	ICOSLG	O75144	Decreasing	OPCML	Q14982	0.043	Increasing
54	IDS	P22304	Increasing	PAPPA	Q13219	0.182	Increasing	24
55	IGFBP1	P08833	Increasing	PDE2A	O00408	0.039	Increasing
56	IGFBP2	P18065	Increasing	PGF	P49763	0.136	Increasing	25
57	IGFBP4	P22692	Decreasing	PIGR	P01833	0.076	Increasing	26
58	IGFBP5	P24593	Increasing	PLXNB2	O15031	0.146	Increasing
59	IL17B	Q9UHF5	Increasing	POMC	P01189	0.017	Increasing
60	IL1R1	P14778	Increasing	PPP3R1	P63098	0.042	Increasing
61	IL1RL1	Q01638	Increasing	PRL	P01236	0.274	Increasing	27
62	IL22RA2	Q969J5	Increasing	PRSS27	Q9BQR3	0.107	Increasing
63	INHBA	P08476	Increasing	RET	P07949	0.189	Increasing	28
64	INS	P01308	Increasing	RTN4R	Q9BZR6	0.013	Increasing
65	ITGA1 ITGB1	P56199, P05556	Decreasing	S100A4	P26447	-0.059	Decreasing
66	ITGA2B ITGB3	P08514 P05106	Increasing	SEMA6A	Q9H2E6	0.172	Increasing	29
67	JAK2	O60674	Decreasing	SLC25A18	Q9H1K4	0.136	Increasing
68	KIT	P10721	Decreasing	SLITRK5	O94991	-0.028	Decreasing	30
69	LGALS3BP	Q08380	Increasing	SPOCK2	Q92563	-0.167	Decreasing
70	LRIG3	Q6UXM1	Increasing	SST	P61278	0.18	Increasing
71	LTF	P02788	Increasing	STK17B	O94768	0.046	Increasing
72	MAP2K4	P45985	Decreasing	TFF3	Q07654	0.534	Increasing	31
73	MMP1	P03956	Increasing	TGFBR3	Q03167	0.12	Increasing	32
74	MMP12	P39900	Decreasing	TNNT2	P45379	0.116	Increasing
75	MMP7	P09237	Increasing
76	MMP9	P14780	Decreasing
77	MPO	P05164	Decreasing
78	NID1	P14543	Increasing
79	NID2	Q14112	Increasing
80	NTN4	Q9HB63	Increasing
81	OLR1	P78380	Increasing
82	OMD	Q99983	Increasing
83	PAK6	Q9NQU5	Decreasing
84	PAPPA	Q13219	Increasing
85	PCSK9	Q8NBP7	Increasing
86	PF4	P02776	Decreasing
87	PGF	P49763	Increasing
88	PIGR	P01833	Increasing
89	PLAU	P00749	Increasing
90	PPBP (NAP-2)	P02775	Decreasing
91	PPBP (CTAP-III)	P02775	Decreasing
92	PPIF	P30405	Decreasing
93	PRL	P01236	Increasing
94	PRSS22	Q9GZN4	Increasing
95	PTK6	Q13882	Decreasing
96	RAN	P62826	Decreasing
97	REN	P00797	Decreasing
98	RET	P07949	Increasing
99	SAA1	P0DJI8	Decreasing
100	SEMA6A	Q9H2E6	Increasing
101	SERPINE1	P05121	Increasing
102	SHBG	P04278	Increasing
103	SIGLEC6	O43699	Increasing
104	SLITRK5	O94991	Decreasing
105	SRC	P12931	Decreasing
106	TFF3	Q07654	Increasing
107	TGFBR3	Q03167	Increasing
108	TGM3	Q08188	Decreasing
109	THBS2	P35442	Increasing
110	TNFAIP6	P98066	Decreasing
111	VEGFA	P15692	Increasing
112	VWF	P04275	Increasing

## Sheet: Romero et al
Target	Target Full Name	UniProt	Gene Symbol	FC	p	q	Direction	Trend Type
B7-H2	ICOS ligand	O75144	ICOSLG	1.84	0	0	Decreasing	Constant rate
BLC	C-X-C motif chemokine 13	O43927	CXCL13	1.7	0	0	Decreasing	Constant rate
CAMK2B	Calcium/calmodulin-dependent protein kinase type II subunit beta	Q13554	CAMK2B	1.53	0.0172	0.024	Decreasing	Constant rate
CAMK2D	Calcium/calmodulin-dependent protein kinase type II subunit delta	Q13557	CAMK2D	1.56	0.0183	0.025	Decreasing	Constant rate
Coagulation Factor XI	Coagulation Factor XI	P03951	F11	1.72	0	0	Decreasing	Constant rate
Cyclophilin F	Peptidyl-prolyl cis-trans isomerase F, mitochondrial	P30405	PPIF	1.56	0.0471	0.059	Decreasing	Constant rate
FYN	Tyrosine-protein kinase Fyn	P06241	FYN	1.7	0.0029	0.005	Decreasing	Constant rate
HGFA	Hepatocyte growth factor activator	Q04756	HGFAC	1.91	0	0	Decreasing	Constant rate
HRG	Histidine-rich glycoprotein	P04196	HRG	3.26	0	0	Decreasing	Constant rate
IGFBP-4	Insulin-like growth factor-binding protein 4	P22692	IGFBP4	1.61	0	0	Decreasing	Constant rate
Integrin a1b1	Integrin alpha-I: beta-1 complex	P56199, P05556	ITGA1 ITGB1	1.6	0.0012	0.002	Decreasing	Constant rate
JAK2	Tyrosine-protein kinase JAK2	O60674	JAK2	1.55	0.0004	0.001	Decreasing	Constant rate
MMP-12	Macrophage metalloelastase	P39900	MMP12	3.38	0	0	Decreasing	Constant rate
MP2K4	Dual specificity mitogen-activated protein kinase kinase 4	P45985	MAP2K4	5.23	0	0	Decreasing	Constant rate
PAK6	Serine/threonine-protein kinase PAK 6	Q9NQU5	PAK6	1.54	0	0	Decreasing	Constant rate
SCF sR	Mast/stem cell growth factor receptor Kit	P10721	KIT	2.09	0	0	Decreasing	Constant rate
CTAP-III	Connective tissue-activating peptide III	P02775	PPBP	1.52	0	0	Decreasing	Decreasing rate
Endothelin-converting enzyme 1	Endothelin-converting enzyme 1	P42892	ECE1	2.21	0	0	Decreasing	Decreasing rate
GCP-2	C-X-C motif chemokine 6	P80162	CXCL6	1.55	0	0	Decreasing	Decreasing rate
Granulysin	Granulysin	P22749	GNLY	1.53	0	0	Decreasing	Decreasing rate
Haptoglobin, Mixed Type	Haptoglobin	P00738	HP	2.11	0.0004	0.001	Decreasing	Decreasing rate
LEAP-1	Hepcidin	P81172	HAMP	4.32	0	0	Decreasing	Decreasing rate
MMP-9	Matrix metalloproteinase-9	P14780	MMP9	1.56	0.0652	0.079	Decreasing	Decreasing rate
Myeloperoxidase	Myeloperoxidase	P05164	MPO	1.99	0	0	Decreasing	Decreasing rate
NAP-2	Neutrophil-activating peptide 2	P02775	PPBP	1.59	0	0	Decreasing	Decreasing rate
PF-4	Platelet factor 4	P02776	PF4	2.09	0	0	Decreasing	Decreasing rate
PTK6	Protein-tyrosine kinase 6	Q13882	PTK6	1.55	0	0	Decreasing	Decreasing rate
RAN	GTP-binding nuclear protein Ran	P62826	RAN	2.45	0.0002	0	Decreasing	Decreasing rate
Renin	Renin	P00797	REN	1.69	0	0	Decreasing	Decreasing rate
SDF-1	Stromal cell-derived factor 1	P48061	CXCL12	1.54	0	0	Decreasing	Decreasing rate
SRCN1	Proto-oncogene tyrosine-protein kinase Src	P12931	SRC	1.54	0	0	Decreasing	Decreasing rate
TGM3	Protein-glutamine gamma-glutamyltransferase E	Q08188	TGM3	1.67	0	0	Decreasing	Decreasing rate
TSG-6	Tumor necrosis factor-inducible gene 6 protein	P98066	TNFAIP6	1.61	0	0	Decreasing	Decreasing rate
Angiopoietin-2	Angiopoietin-2	O15123	ANGPT2	2.27	0	0	Decreasing	Increasing rate
Carbonic anhydrase XIII	Carbonic anhydrase 13	Q8N1Q1	CA13	1.83	0	0	Decreasing	Increasing rate
FCN1	Ficolin-1	O00602	FCN1	1.71	0	0	Decreasing	Increasing rate
Growth hormone receptor	Growth hormone receptor	P10912	GHR	1.89	0	0	Decreasing	Increasing rate
MPIF-1	C-C motif chemokine 23	P55773	CCL23	1.57	0	0	Decreasing	Increasing rate
SAA	Serum amyloid A-1 protein	P0DJI8	SAA1	2.04	0.0166	0.023	Decreasing	Increasing rate
SLIK5	SLIT and NTRK-like protein 5	O94991	SLITRK5	2.2	0	0	Decreasing	Increasing rate
sRAGE	Advanced glycosylation end product-specific receptor, soluble	Q15109	AGER	1.54	0	0	Decreasing	Increasing rate
B7-H1	Programmed cell death 1 ligand 1	Q9NZQ7	CD274	3.12	0	0	Increasing	Constant rate
BGN	Biglycan	P21810	BGN	2.62	0	0	Increasing	Constant rate
BMP-1	Bone morphogenetic protein 1	P13497	BMP1	3.78	0	0	Increasing	Constant rate
Cathepsin A	Lysosomal protective protein	P10619	CTSA	1.66	0	0	Increasing	Constant rate
discoidin domain receptor 1	Epithelial discoidin domain-containing receptor 1	Q08345	DDR1	3.48	0	0	Increasing	Constant rate
FGF23	Fibroblast growth factor 23	Q9GZV9	FGF23	2.86	0	0	Increasing	Constant rate
FN1.3	Fibronectin Fragment 3	P02751	FN1	1.66	0	0	Increasing	Constant rate
GNS	N-acetylglucosamine-6-sulfatase	P15586	GNS	1.74	0	0	Increasing	Constant rate
GRN	Granulins	P28799	GRN	2.69	0	0	Increasing	Constant rate
IDS	Iduronate 2-sulfatase	P22304	IDS	2.31	0	0	Increasing	Constant rate
IGFBP-2	Insulin-like growth factor-binding protein 2	P18065	IGFBP2	2.01	0	0	Increasing	Constant rate
IL-1 sRI	Interleukin-1 receptor type 1	P14778	IL1R1	1.66	0	0	Increasing	Constant rate
IL-22BP	Interleukin-22 receptor subunit alpha-2	Q969J5	IL22RA2	2.04	0	0	Increasing	Constant rate
LG3BP	Galectin-3-binding protein	Q08380	LGALS3BP	1.61	0	0	Increasing	Constant rate
LRIG3	Leucine-rich repeats and immunoglobulin-like domains protein 3	Q6UXM1	LRIG3	2.1	0	0	Increasing	Constant rate
M-CSF R	Macrophage colony-stimulating factor 1 receptor	P07333	CSF1R	3.4	0	0	Increasing	Constant rate
MIP-5	C-C motif chemokine 15	Q16663	CCL15	2.01	0	0	Increasing	Constant rate
PRL	Prolactin	P01236	PRL	5.75	0	0	Increasing	Constant rate
Semaphorin-6A	Semaphorin-6A	Q9H2E6	SEMA6A	2.52	0	0	Increasing	Constant rate
TGF-b R III	Transforming growth factor beta receptor type 3	Q03167	TGFBR3	1.59	0	0	Increasing	Constant rate
TSP2	Thrombospondin-2	P35442	THBS2	2	0	0	Increasing	Constant rate
VEGF sR3	Vascular endothelial growth factor receptor 3	P35916	FLT4	1.75	0	0	Increasing	Constant rate
vWF	von Willebrand factor	P04275	VWF	2.49	0	0	Increasing	Constant rate
Aminoacylase-1	Aminoacylase-1	Q03154	ACY1	1.67	0.0001	0	Increasing	Decreasing rate
BOC	Brother of CDO	Q9BWV1	BOC	1.64	0	0	Increasing	Decreasing rate
BSSP4	Brain-specific serine protease 4	Q9GZN4	PRSS22	2.18	0	0	Increasing	Decreasing rate
Carbonic anhydrase 6	Carbonic anhydrase 6	P23280	CA6	5.79	0	0	Increasing	Decreasing rate
CATZ	Cathepsin Z	Q9UBR2	CTSZ	1.6	0	0	Increasing	Decreasing rate
CCL28	C-C motif chemokine 28	Q9NRJ3	CCL28	6.25	0	0	Increasing	Decreasing rate
Coagulation Factor VII	Coagulation Factor VII	P08709	F7	1.59	0	0	Increasing	Decreasing rate
ENPP7	Ectonucleotide pyrophosphatase/phosphodiesterase family member 7	Q6UWV6	ENPP7	1.84	0	0	Increasing	Decreasing rate
EphA1	Ephrin type-A receptor 1	P21709	EPHA1	2.12	0	0	Increasing	Decreasing rate
EPHB2	Ephrin type-B receptor 2	P29323	EPHB2	1.53	0	0	Increasing	Decreasing rate
Epo	Erythropoietin	P01588	EPO	1.59	0	0	Increasing	Decreasing rate
Glypican 3	Glypican-3	P51654	GPC3	26.04	0	0	Increasing	Decreasing rate
IGFBP-1	Insulin-like growth factor-binding protein 1	P08833	IGFBP1	2.92	0	0	Increasing	Decreasing rate
IL-17B	Interleukin-17B	Q9UHF5	IL17B	1.56	0	0	Increasing	Decreasing rate
Insulin	Insulin	P01308	INS	1.54	0.0274	0.037	Increasing	Decreasing rate
Lactoferrin	Lactotransferrin	P02788	LTF	1.5	0	0	Increasing	Decreasing rate
PAPP-A	Pappalysin-1	Q13219	PAPPA	5.18	0	0	Increasing	Decreasing rate
PCSK9	Proprotein convertase subtilisin/kexin type 9	Q8NBP7	PCSK9	1.89	0	0	Increasing	Decreasing rate
PIGR	Polymeric immunoglobulin receptor	P01833	PIGR	1.86	0	0	Increasing	Decreasing rate
PlGF	Placenta growth factor	P49763	PGF	14.46	0	0	Increasing	Decreasing rate
RET	Proto-oncogene tyrosine-protein kinase receptor Ret	P07949	RET	4.15	0	0	Increasing	Decreasing rate
sCD163	Scavenger receptor cysteine-rich type 1 protein M130	Q86VB7	CD163	1.57	0	0	Increasing	Decreasing rate
SHBG	Sex hormone-binding globulin	P04278	SHBG	2.38	0	0	Increasing	Decreasing rate
TECK	C-C motif chemokine 25	O15444	CCL25	2.02	0	0	Increasing	Decreasing rate
TFF3	Trefoil factor 3	Q07654	TFF3	4.31	0	0	Increasing	Decreasing rate
TSH	Thyroid Stimulating Hormone	P01215 P01222	CGA TSHB	2.63	0	0	Increasing	Decreasing rate
VEGF121	Vascular endothelial growth factor A, isoform 121	P15692	VEGFA	2.02	0	0	Increasing	Decreasing rate
Activin A	Inhibin beta A chain	P08476	INHBA	3.21	0	0	Increasing	Increasing rate
ADAM12	Disintegrin and metalloproteinase domain-containing protein 12	O43184	ADAM12	1.74	0	0	Increasing	Increasing rate
Cystatin C	Cystatin-C	P01034	CST3	1.98	0	0	Increasing	Increasing rate
EMAP-2	Endothelial monocyte-activating polypeptide 2	Q12904	AIMP1	1.85	0	0	Increasing	Increasing rate
FABP	Fatty acid-binding protein, heart	P05413	FABP3	1.58	0	0	Increasing	Increasing rate
FSTL3	Follistatin-related protein 3	O95633	FSTL3	1.56	0	0	Increasing	Increasing rate
gpIIbIIIa	Integrin alpha-IIb: beta-3 complex	P08514 P05106	ITGA2B ITGB3	1.79	0.0696	0.084	Increasing	Increasing rate
GPNMB	Transmembrane glycoprotein NMB	Q14956	GPNMB	1.52	0	0	Increasing	Increasing rate
IGFBP-5	Insulin-like growth factor-binding protein 5	P24593	IGFBP5	1.51	0	0	Increasing	Increasing rate
IL-1 R4	Interleukin-1 receptor-like 1	Q01638	IL1RL1	5.49	0	0	Increasing	Increasing rate
MMP-1	Interstitial collagenase	P03956	MMP1	1.58	0	0	Increasing	Increasing rate
MMP-7	Matrilysin	P09237	MMP7	1.53	0	0	Increasing	Increasing rate
NET4	Netrin-4	Q9HB63	NTN4	1.5	0	0	Increasing	Increasing rate
NID2	Nidogen-2	Q14112	NID2	1.51	0	0	Increasing	Increasing rate
Nidogen	Nidogen-1	P14543	NID1	1.79	0	0	Increasing	Increasing rate
OLR1	Oxidized low-density lipoprotein receptor 1	P78380	OLR1	2.65	0	0	Increasing	Increasing rate
OMD	Osteomodulin	Q99983	OMD	1.79	0	0	Increasing	Increasing rate
OX2G	OX-2 membrane glycoprotein	P41217	CD200	2.6	0	0	Increasing	Increasing rate
PAI-1	Plasminogen activator inhibitor 1	P05121	SERPINE1	2	0	0	Increasing	Increasing rate
Siglec-6	Sialic acid-binding Ig-like lectin 6	O43699	SIGLEC6	16.92	0	0	Increasing	Increasing rate
uPA	Urokinase-type plasminogen activator	P00749	PLAU	2.18	0	0	Increasing	Increasing rate

## Sheet: Aghaeepour et al. 
ita	Gene	R value	P value	UniProtb	Gene ID	Target full name
1	TFF3	0.534	< 1.00E-16	Q07654	7033	Trefoil factor 3
2	GPC3	0.402	< 1.00E-16	P51654	2719	Glypican-3
3	CSH1	0.366	< 1.00E-16	P0DML2	1442	Chorionic somatomammotropin hormone
	CSH2			P0DML3	1443
4	GRN	0.278	< 1.00E-16	P28799	2896	Granulins
5	PRL	0.274	7.63e-11	P01236	5617	Prolactin
6	AFP	0.244	1.11e-15	P02771	174	Alpha-Fetoprotein
7	CSF1R	0.228	2.56e-13	P07333	1436	Macrophage colony-stimulating factor 1 receptor
8	BMP1	0.219	3.6e-14	P13497	649	Bone morphogenetic protein 1
9	RET	0.189	2.57e-09	P07949	5979	Protooncogene tyrosine-protein kinase receptor Ret
10	PAPPA	0.182	2.34e-08	Q13219	5069	Pappalysin-1
11	SST	0.18	2.38e-14	P61278	6750	Somatostatin-28
12	SEMA6A	0.172	3.44e-14	Q9H2E6	57556	Semaphorin-6A
13	SPOCK2	–0.167	2.86e-09	Q92563	9806	Testican-2
14	LGMN	0.161	1.21e-11	Q99538	5641	Legumain
15	IGFBP7	–0.160	1.71e-09	Q16270	3490	Insulin-like growth factor-binding protein 7
16	F11	–0.157	3.56e-07	P03951	2160	Coagulation factor XI
17	BGN	0.156	7.99e-15	P21810	633	Biglycan
18	N6AMT1	0.156	4.05e-11	Q9Y5N5	29104	HemK methyltransferase family member 2
19	PLXNB2	0.146	1.51e-12	O15031	23654	Plexin-B2
20	C10orf54	0.141	8.16e-12	Q9H7M9	−	Platelet receptor Gi24
21	PGF	0.136	2.1e-11	P49763	5228	Placenta growth factor
22	SLC25A18	0.136	4.19e-07	Q9H1K4	83733	Mitochondrial glutamate carrier 2
23	CA6	0.134	7.39e-08	P23280	765	Carbonic anhydrase 6
24	KIT	-0.128	2.7e-08	P10721	3815	Mast/stem cell growth factor receptor kit
25	F7	0.123	4.29e-07	P08709	2155	Coagulation factor VII
26	TGFBR3	0.12	4.69e-07	Q03167	7049	Transforming growth factor beta receptor type 3
27	TNNT2	0.116	1.48e-06	P45379	7139	Troponin T, cardiac muscle
28	ECE1	–0.113	1.12e-06	P42892	1889	Endothelin-converting enzyme 1
29	LY86	0.113	1.31e-07	O95711	9450	Lymphocyte antigen 86
30	PRSS27	0.107	2.99e-09	Q9BQR3	83886	Serine protease 27
31	ITIH4	–0.099	5.45e-08	Q14624	3700	Inter–alpha-trypsin inhibitor heavy chain H4
32	CD274	0.099	3.85e-09	Q9NZQ7	29126	Programmed cell death 1 ligand 1
33	IL22RA2	0.097	1.16e-11	Q969J5	116379	Interleukin-22 receptor subunit alpha-2
34	GNLY	–0.092	3.56e-05	P22749	10578	Granulysin
35	EPHB4	0.091	1.87e-08	P54760	2050	Ephrin type-B receptor 4
36	FTH1	–0.085	8.04e-06	P02794	2495	Ferritin
	FTL			P02792	2512
37	GPT	0.085	1.79e-08	P24298	2875	Alanine aminotransferase 1
38	EPHA1	0.083	1.73e-07	P21709	2041	Ephrin type A receptor 1
39	GDF15	0.077	1.79e-11	Q99988	9518	Growth/differentiation factor 15
40	PIGR	0.076	3.02e-08	P01833	5284	Polymeric immunoglobulin receptor
41	BIRC5	0.073	3.39e-07	O15392	332	Baculoviral IAP repeat-containing protein 5
42	CCL28	0.072	1.35e-07	Q9NRJ3	56477	C-C motif chemokine 28
43	CNTN4	–0.065	2.14e-07	Q8IWV2	152330	Contactin-4
44	CHKB	0.063	3.28e-07	Q9Y259	1120	Choline/ethanolamine kinase
45	CXCL12	–0.062	1.26e-07	P48061	6387	Stromal cell-derived factor 1
46	FLT4	0.06	1.89e-07	P35916	2324	Vascular endothelial growth factor receptor 3
47	APOL1	0.06	4.93e-08	O14791	8542	Apolipoprotein L1
48	S100A4	–0.059	1.36e-07	P26447	6275	Protein S100-A4
49	CD200	0.056	3.09e-10	P41217	4345	OX-2 membrane glycoprotein
50	LMAN2	0.053	3.24e-09	Q12907	10960	Vesicular integral-membrane protein VIP36
51	STK17B	0.046	3.94e-07	O94768	9262	Serine/threonine-protein kinase 17B
52	OPCML	0.043	4.6e-08	Q14982	4978	Opioid-binding protein/cell adhesion molecule
53	CDH15	0.043	3.27e-06	P55291	1013	Cadherin-15
54	PPP3R1	0.042	1.63e-07	P63098	5534	Calcineurin subunit B type 1
55	DKKL1	0.039	1.27e-07	Q9UK85	27120	Dickkopf-like protein 1
56	PDE2A	0.039	3.63e-08	O00408	5138	cGMP-dependent 3′,5′-cyclic phosphodiesterase
57	MMP2	–0.037	2.69e-07	P08253	4313	72 kDa type IV collagenase
58	MAP2K4	–0.037	5.99e-05	P45985	6416	Dual specificity mitogen-activated protein kinase kinase 4
59	MMP12	–0.030	8.8e-07	P39900	4321	Macrophage metalloelastase
60	LRIG3	0.029	8.6e-08	Q6UXM1	121227	Leucine-rich repeats and immunoglobulin-like domains protein 3
61	SLITRK5	–0.028	4.59e-07	O94991	26050	SLIT and NTRK-like protein 5
62	HSD17B1	0.028	1.45e-05	P14061	3292	Estradiol 17-beta-dehydrogenase 1
63	IL1RL2	–0.021	1.52e-06	Q9HB29	8808	Interleukin-1 receptor-like 2
64	KLK14	0.02	1.53e-06	Q9P0G3	43847	Kallikrein-14
65	BCAR3	0.018	1.21e-05	O75815	8412	Breast cancer antiestrogen resistance protein 3
66	ABL2	0.018	1.85e-05	P42684	27	Abelson tyrosine-protein kinase 2
67	POMC	0.017	7.07e-09	P01189	5443	Beta-endorphin
68	RTN4R	0.013	1.48e-05	Q9BZR6	65078	Reticulon-4 receptor
69	NTRK3	–0.011	0.000205	Q16288	4916	NT-3 growth factor receptor
70	CD63	0.009	5.03e-06	P08962	967	CD63 antigen
71	NTRK2	–0.007	6.97e-07	Q16620	4915	BDNF/NT-3 growth factors receptor
72	HFE2	0.004	8.13e-07	Q6ZVN8	148738	Hemojuvelin
73	DCN	–0.001	5.35e-06	P07585	1634	Decorin
74	HAMP	–0.001	1.25e-05	P81172	57817	Hepcidin

## Sheet: Yohannes et al.
		Log2 Fold change			p-adj			Bio-process
Accession	Protein identity	2nd/1st	3rd/1st	3rd/2nd	2nd/1st	3rd/1st a	3rd/2nd		trend
O43184	Disintegrin and metalloproteinase domain-containing protein 12 OS=Homo sapiens GN=ADAM12 PE=1 SV=3 - [ADAM12_HUMAN]	3.91	7.06	3.15	4.47e-06	3.52e-22	1.43e-12	Proteolysis, cell adhesion, integrin-mediated signaling pathway, myoblast fusion	Increasing
P0DML2	Chorionic somatomammotropin hormone 1 OS=Homo sapiens GN=CSH1 PE=1 SV=1 - [CSH1_HUMAN]	5.22	6.17	0.95	3.38e-13	7.5e-20	0.00624	JAK-STAT cascade involved in growth hormone signaling pathway.	Increasing
Q9UIQ6	Leucyl-cystinyl aminopeptidase OS=Homo sapiens GN=LNPEP PE=1 SV=3 - [LCAP_HUMAN]		6.85	6.85		5.09e-15	2.85e-14	Female pregnancy, antigen processing and presentation of exogenous peptide antigen via MHC class I, regulation of blood pressure, SMAD protein signal transduction.	Increasing
Q13219	Pappalysin-1 OS=Homo sapiens GN=PAPPA PE=1 SV=3 - [PAPP1_HUMAN]	5.31	6.59		9.9e-09	3.56 E-14		Female pregnancy, response to follicle-stimulating hormone.	Increasing
P11464	Pregnancy-specific beta-1-glycoprotein 1 OS=Homo sapiens GN=PSG1 PE=1 SV=1 - [PSG1_HUMAN]	1.8	2.86		0.00032	2.82e-11		Female pregnancy, defense response.	Increasing
P11465	Pregnancy-specific beta-1-glycoprotein 2 OS=Homo sapiens GN=PSG2 PE=2 SV=2 - [PSG2_HUMAN]	2.18	2.6		0.00027	2.05e-10		Female pregnancy, cell migration.	Increasing
Q9UQ72	Pregnancy-specific beta-1-glycoprotein 11 OS=Homo sapiens GN=PSG11 PE=2 SV=3 - [PSG11_HUMAN]		6.52	4.28		5.06e-09	0.00073	Female pregnancy	Increasing
Q04756	Hepatocyte growth factor activator OS=Homo sapiens GN=HGFAC PE=1 SV=1 - [HGFA_HUMAN]		-1.37	-0.95		1.39e-07	0.0041	Proteolysis	Decreasing
P13727	Bone marrow proteoglycan OS=Homo sapiens GN=PRG2 PE=1 SV=2 - [PRG2_HUMAN]	2.09	2.15		2.2e-06	2.8e-07		Immune response, regulation of cytokine biosynthetic process.	Increasing
P07333	Macrophage colony-stimulating factor 1 receptor OS=Homo sapiens GN=CSF1R PE=1 SV=2 - [CSF1R_HUMAN]	3.05	5.33		0.045	8.59e-07		Inflammatory response, positive regulation of protein phosphorylation, signal transduction, transmembrane receptor protein tyrosine kinase signaling pathway	Increasing
Q00888	Pregnancy-specific beta-1-glycoprotein 4 OS=Homo sapiens GN=PSG4 PE=2 SV=3 - [PSG4_HUMAN]		6.96	4.11		8.59e-07	0.016	Female pregnancy	Increasing
P09466	Glycodelin OS=Homo sapiens GN=PAEP PE=1 SV=2 - [PAEP_HUMAN]	-5.06	-5.09		4.47e-06	1.15e-06		Transport, apoptotic process, multicellular organism development	Decreasing
Q16557	Pregnancy-specific beta-1-glycoprotein 3 OS=Homo sapiens GN=PSG3 PE=2 SV=2 - [PSG3_HUMAN]	6.54	4.78			2.31e-06	0.0041	Female pregnancy, defense response.	Increasing
Q00887	Pregnancy-specific beta-1-glycoprotein 9 OS=Homo sapiens GN=PSG9 PE=2 SV=2 - [PSG9_HUMAN]	1.22	1.85		0.013	4.26e-06		Female pregnancy	Increasing
Q13822	Ectonucleotide pyrophosphatase/phosphodiesterase family member 2 OS=Homo sapiens GN=ENPP2 PE=1 SV=3 - [ENPP2_HUMAN]		2.58	1.7		6.07e-05	0.0073	Phosphate-containing compound metabolic process, receptor-mediated endocytosis, chemotaxis, immune response	Increasing
P03951	Coagulation factor XI OS=Homo sapiens GN=F11 PE=1 SV=1 - [FA11_HUMAN]		-1.55			0.00022		Proteolysis, blood coagulation, intrinsic pathway, plasminogen activation, positive regulation of fibrinolysis,	Decreasing
Q00889	Pregnancy-specific beta-1-glycoprotein 6 OS=Homo sapiens GN=PSG6 PE=2 SV=1 - [PSG6_HUMAN]	3.52	6.12	2.61	0.008	0.000639	0.043	Female pregnancy	Increasing
P04275	von Willebrand factor OS=Homo sapiens GN=VWF PE=1 SV=4 - [VWF_HUMAN]		2.46	1.96		0.00074	0.037	Platelet degranulation, cell adhesion, hemostasis, response to wounding, platelet activation, extracellular matrix organization.	Increasing
Q6EMK4	Vasorin OS=Homo sapiens GN=VASN PE=1 SV=1 - [VASN_HUMAN]		-3.68			0.00087		Negative regulation of epithelial to mesenchymal transition, negative regulation of transforming growth factor beta receptor signaling pathway, cellular response to redox state.	Decreasing
Q9Y5Y7	Lymphatic vessel endothelial hyaluronic acid receptor 1 OS=Homo sapiens GN=LYVE1 PE=1 SV=2 - [LYVE1_HUMAN]		-3.68			0.00161		Glycosaminoglycan catabolic process, signal transduction, response to wounding, anatomical structure morphogenesis.	Decreasing
P01009	Alpha-1-antitrypsin OS=Homo sapiens GN=SERPINA1 PE=1 SV=3 - [A1AT_HUMAN]		2			0.0027		Platelet degranulation, ER to Golgi vesicle-mediated transport, acute-phase response.	Increasing
Q15485	Ficolin-2 OS=Homo sapiens GN=FCN2 PE=1 SV=2 - [FCN2_HUMAN]	-2.29	-2.65			0.0038	0.046	Complement activation, defense response bacterium.	Decreasing
P0DN86	Choriogonadotropin subunit beta 3 OS=Homo sapiens GN=CGB3 PE=1 SV=1 - [CGB3_HUMAN]		-1.95			0.00512			Decreasing
P54108	Cysteine-rich secretory protein 3 OS=Homo sapiens GN=CRISP3 PE=1 SV=1 - [CRIS3_HUMAN]		-1.41			0.00529		Defense response, innate immune response.	Decreasing
P13796	Plastin-2 OS=Homo sapiens GN=LCP1 PE=1 SV=6 - [PLSL_HUMAN]		-2.74			0.00616		T cell activation involved in immune response, protein kinase A signaling, cell migration.	Decreasing
Q15848	Adiponectin OS=Homo sapiens GN=ADIPOQ PE=1 SV=1 - [ADIPO_HUMAN]		-3.79			0.00736		Response to hypoxia, positive regulation of protein phosphorylation, glucose metabolic process.	Decreasing
O75015	Low affinity immunoglobulin gamma Fc region receptor III-B OS=Homo sapiens GN=FCGR3B PE=1 SV=2 - [FCG3B_HUMAN]		-3.64			0.0094			Decreasing
Q4LDE5	Sushi, von Willebrand factor type A, EGF and pentraxin domain-containing protein 1 OS=Homo sapiens GN=SVEP1 PE=1 SV=3 - [SVEP1_HUMAN]		4.89	4.9		0.01	0.047	Cell adhesion.	Increasing
Q9BXR6	Complement factor H-related protein 5 OS=Homo sapiens GN=CFHR5 PE=1 SV=1 - [FHR5_HUMAN]		-1.79			0.026		Complement activation, alternative pathway.	Decreasing
